# Supplementary material for: Genomic resources for Australian alfalfa (Medicago sativa L.) genomics: reformatted reference genome, annotated variants, gene presence-absence and diversity analysis from genome re-sequencing
Source: BMC Plant Biol. 2025 Dec 16;26:102. doi: 10.1186/s12870-025-07941-5 (PMC12822192; doi:10.1186/s12870-025-07941-5)
Supplement: Supplementary file 2 — Supplementary Material 2. [file 12870_2025_7941_MOESM2_ESM.xlsx]

## Sheet: Chen et al 2021
Taxa	Improvement of Breeding status	Region	Population Group	Accession	Project accession
B59	Landrace	United States	NorthAm	SAMC296019	PRJCA004024
B90	Landrace	United States	NorthAm	SAMC296041	PRJCA004024
B103	Cultivar	United States	NorthAm	SAMC296053	PRJCA004024
B189	Cultivar	France	Eur	SAMC296121	PRJCA004024
B132	Cultivar	China	China	SAMC296078	PRJCA004024
B141	Cultivar	China	China	SAMC296087	PRJCA004024
B149	Wild material	China	China	SAMC296095	PRJCA004024
B248	Cultivar	China	China	SAMC296157	PRJCA004024
B25	Cultivar	Canada	NorthAm	SAMC295991	PRJCA004024
B155	Cultivar	Former Soviet Union	Eur	SAMC296100	PRJCA004024
B191	Cultivar	Kazakhstan	Asia	SAMC296123	PRJCA004024
B244	Cultivar	Turkey	Eur	SAMC296155	PRJCA004024
B85	Cultivar	Bolivia	SouthAm	SAMC296036	PRJCA004024
B188	Cultivar	Belgium	Eur	SAMC296120	PRJCA004024
B231	Cultivar	Former Soviet Union	Eur	SAMC296147	PRJCA004024
