# Supplementary material for: Genomic resources for Australian alfalfa (Medicago sativa L.) genomics: reformatted reference genome, annotated variants, gene presence-absence and diversity analysis from genome re-sequencing
Source: BMC Plant Biol. 2025 Dec 16;26:102. doi: 10.1186/s12870-025-07941-5 (PMC12822192; doi:10.1186/s12870-025-07941-5)
Supplement: Supplementary file 3 — Supplementary Material 3. [file 12870_2025_7941_MOESM3_ESM.xlsx]

## Sheet: gPAV Uniref90
Pan_Gene	UNIREF90_topHit	UNIREF90_description	Gene Ontology IDs	Gene Ontology (biological process)	Gene Ontology (cellular component)	Gene Ontology (molecular function)
Ms.00g151070	A0A1S2YPC0	Zinc finger protein CONSTANS-LIKE 5 isoform	GO:0005634; GO:0008270; GO:0009909	regulation of flower development [GO:0009909]	nucleus [GO:0005634]	zinc ion binding [GO:0008270]
Ms.00g717060	A0A072VL81	GRF zinc finger protein	GO:0008270; GO:0016020		membrane [GO:0016020]	zinc ion binding [GO:0008270]
Ms.00g573820	A0A2K3LMT7	Protein FAR1-related sequence 3-like (Fragment)	GO:0008270			zinc ion binding [GO:0008270]
Ms.00g833910	A0A2Z6NTI8	SWIM-type domain-containing protein	GO:0008270			zinc ion binding [GO:0008270]
Ms.00g235010	A0A396IBN2	Glycosyltransferase	GO:0008194			UDP-glycosyltransferase activity [GO:0008194]
Ms.00g793910	A0A072U929	Glycosyltransferase	GO:0035251			UDP-glucosyltransferase activity [GO:0035251]
Ms.00g567570	A0A072UQY3	tRNA (guanine(37)-N1)-methyltransferase	GO:0002939; GO:0005634; GO:0005737; GO:0005759; GO:0052906	tRNA N1-guanine methylation [GO:0002939]	cytoplasm [GO:0005737]; mitochondrial matrix [GO:0005759]; nucleus [GO:0005634]	tRNA (guanine(37)-N1)-methyltransferase activity [GO:0052906]
Ms.00g424810	A0A1S2XSL1	Transcription elongation factor spt6	GO:0003746; GO:0005634; GO:0006139; GO:0032968	nucleobase-containing compound metabolic process [GO:0006139]; positive regulation of transcription elongation by RNA polymerase II [GO:0032968]	nucleus [GO:0005634]	translation elongation factor activity [GO:0003746]
Ms.00g146760	A0A2K3P380	Glutamyl-tRNA(Gln) amidotransferase subunit	GO:0016020; GO:0016740		membrane [GO:0016020]	transferase activity [GO:0016740]
Ms.00g835600	A0A396GWA0	Putative small subunit of serine palmitoyltransferase	GO:0005789; GO:0016740		endoplasmic reticulum membrane [GO:0005789]	transferase activity [GO:0016740]
Ms.00g359240	A0A392QSS4	Putative acetyltransferase (Fragment)	GO:0016740			transferase activity [GO:0016740]
Ms.00g753070	B7FIJ6	Prefoldin chaperone subunit family protein	GO:0000122; GO:0003712; GO:0003714; GO:0006457; GO:0009409; GO:0016592; GO:0045944	negative regulation of transcription by RNA polymerase II [GO:0000122]; positive regulation of transcription by RNA polymerase II [GO:0045944]; protein folding [GO:0006457]; response to cold [GO:0009409]	mediator complex [GO:0016592]	transcription coregulator activity [GO:0003712]; transcription corepressor activity [GO:0003714]
Ms.00g606010	A0A0S3T097	Mediator of RNA polymerase II transcription	GO:0003712; GO:0006357; GO:0016592	regulation of transcription by RNA polymerase II [GO:0006357]	mediator complex [GO:0016592]	transcription coregulator activity [GO:0003712]
Ms.00g777000	A0A396HNY6	Putative aminotransferase-like, plant mobile	GO:0008483			transaminase activity [GO:0008483]
Ms.00g875270	G7JMU3	Putative bifunctional TENA-E protein	GO:0005829; GO:0006772; GO:0050334	thiamine metabolic process [GO:0006772]	cytosol [GO:0005829]	thiaminase activity [GO:0050334]
Ms.00g171880	A0A396ITJ2	Putative taxadien-5-alpha-ol O-acetyltransferase	GO:0050638			taxadien-5-alpha-ol O-acetyltransferase activity [GO:0050638]
Ms.00g172020	A0A396ITJ2	Putative taxadien-5-alpha-ol O-acetyltransferase	GO:0050638			taxadien-5-alpha-ol O-acetyltransferase activity [GO:0050638]
Ms.00g117240	A0A835V5G1	40S ribosomal protein S24	GO:0003735; GO:0005840; GO:0006412; GO:1990904	translation [GO:0006412]	ribonucleoprotein complex [GO:1990904]; ribosome [GO:0005840]	structural constituent of ribosome [GO:0003735]
Ms.00g408520	A0A2Z6NND5	Importin N-terminal domain-containing protein	GO:0006886; GO:0031267	intracellular protein transport [GO:0006886]		small GTPase binding [GO:0031267]
Ms.00g408550	A0A2Z6NND5	Importin N-terminal domain-containing protein	GO:0006886; GO:0031267	intracellular protein transport [GO:0006886]		small GTPase binding [GO:0031267]
Ms.00g408590	A0A2Z6NND5	Importin N-terminal domain-containing protein	GO:0006886; GO:0031267	intracellular protein transport [GO:0006886]		small GTPase binding [GO:0031267]
Ms.00g408630	A0A2Z6NND5	Importin N-terminal domain-containing protein	GO:0006886; GO:0031267	intracellular protein transport [GO:0006886]		small GTPase binding [GO:0031267]
Ms.00g856660	A0A2K3N115	Alpha-aminoadipic semialdehyde synthase-like	GO:0005829; GO:0016020; GO:0019477; GO:0047130	L-lysine catabolic process [GO:0019477]	cytosol [GO:0005829]; membrane [GO:0016020]	saccharopine dehydrogenase (NADP+, L-lysine-forming) activity [GO:0047130]
Ms.00g647490	A0A1J6KKC6	50s ribosomal protein l11, chloroplastic	GO:0003735; GO:0005840; GO:0006412; GO:0019843; GO:1990904	translation [GO:0006412]	ribonucleoprotein complex [GO:1990904]; ribosome [GO:0005840]	rRNA binding [GO:0019843]; structural constituent of ribosome [GO:0003735]
Ms.00g782710	A0A392M376	RNA-directed DNA polymerase (Reverse transcriptase)	GO:0003964			RNA-directed DNA polymerase activity [GO:0003964]
Ms.00g795620	A0A392N5K0	RNA-directed DNA polymerase (Reverse transcriptase)	GO:0003964			RNA-directed DNA polymerase activity [GO:0003964]
Ms.00g827880	A0A396GJV3	Putative RNA-directed DNA polymerase	GO:0003964			RNA-directed DNA polymerase activity [GO:0003964]
Ms.00g860810	A0A396GJV3	Putative RNA-directed DNA polymerase	GO:0003964			RNA-directed DNA polymerase activity [GO:0003964]
Ms.00g662240	A0A396GKN2	Putative RNA-directed DNA polymerase	GO:0003964			RNA-directed DNA polymerase activity [GO:0003964]
Ms.00g762380	A0A396GKN2	Putative RNA-directed DNA polymerase	GO:0003964			RNA-directed DNA polymerase activity [GO:0003964]
Ms.00g753150	A0A396HVN9	Putative reverse transcriptase zinc-binding	GO:0003964			RNA-directed DNA polymerase activity [GO:0003964]
Ms.00g373740	A0A396IGT2	Putative reverse transcriptase zinc-binding	GO:0003964			RNA-directed DNA polymerase activity [GO:0003964]
Ms.00g781770	A0A396IZF2	Putative reverse transcriptase zinc-binding	GO:0003964			RNA-directed DNA polymerase activity [GO:0003964]
Ms.00g809230	A0A396IZF2	Putative reverse transcriptase zinc-binding	GO:0003964			RNA-directed DNA polymerase activity [GO:0003964]
Ms.00g701680	A2Q4L4	RNA-directed DNA polymerase (Reverse transcriptase)	GO:0003964			RNA-directed DNA polymerase activity [GO:0003964]
Ms.00g563560	A2Q4X5	RNA-directed DNA polymerase (Reverse transcriptase)	GO:0003964			RNA-directed DNA polymerase activity [GO:0003964]
Ms.00g636310	Q1SKV6	RNA-directed DNA polymerase (Reverse transcriptase)	GO:0003964			RNA-directed DNA polymerase activity [GO:0003964]
Ms.00g611190	Q2HUX0	RNA-directed DNA polymerase, putative	GO:0003964			RNA-directed DNA polymerase activity [GO:0003964]
Ms.00g562890	A0A2Z6P1G9	Ribosomal protein L14e domain-containing	GO:0003723; GO:0003735; GO:0005840; GO:1990904		ribonucleoprotein complex [GO:1990904]; ribosome [GO:0005840]	RNA binding [GO:0003723]; structural constituent of ribosome [GO:0003735]
Ms.00g485970	G7JT16	Putative G patch domain-containing protein	GO:0003723; GO:0005634; GO:0006397	mRNA processing [GO:0006397]	nucleus [GO:0005634]	RNA binding [GO:0003723]
Ms.00g612320	A0A2Z6PKD6	Ribonucloprotein	GO:0003723; GO:0005730; GO:1990904		nucleolus [GO:0005730]; ribonucleoprotein complex [GO:1990904]	RNA binding [GO:0003723]
Ms.00g003930	G7KBE0	RNA recognition motif	GO:0000398; GO:0003723; GO:0016607	mRNA splicing, via spliceosome [GO:0000398]	nuclear speck [GO:0016607]	RNA binding [GO:0003723]
Ms.00g579030	B7FKD2	RRM domain-containing protein	GO:0003723; GO:0005634; GO:0005829		cytosol [GO:0005829]; nucleus [GO:0005634]	RNA binding [GO:0003723]
Ms.00g914960	B7FKD2	RRM domain-containing protein	GO:0003723; GO:0005634; GO:0005829		cytosol [GO:0005829]; nucleus [GO:0005634]	RNA binding [GO:0003723]
Ms.00g097920	A0A392LYM2	RNA recognition motif (Fragment)	GO:0003723			RNA binding [GO:0003723]
Ms.00g045540	A0A392LZW5	RNA recognition motif	GO:0003723			RNA binding [GO:0003723]
Ms.00g331500	A0A392M2B5	RNA recognition motif	GO:0003723			RNA binding [GO:0003723]
Ms.00g308150	A0A392M2R8	RNA recognition motif	GO:0003723			RNA binding [GO:0003723]
Ms.00g582290	A0A396HT73	Putative nucleotide-binding alpha-beta plait	GO:0003723			RNA binding [GO:0003723]
Ms.00g895870	A0A392NLR0	Endoribonuclease dicer 2-like (Fragment)	GO:0004525; GO:0006396	RNA processing [GO:0006396]		ribonuclease III activity [GO:0004525]
Ms.00g028690	G7KFJ6	tRNA pseudouridine synthase	GO:0003723; GO:0005634; GO:0009982; GO:0031119; GO:1990481	mRNA pseudouridine synthesis [GO:1990481]; tRNA pseudouridine synthesis [GO:0031119]	nucleus [GO:0005634]	pseudouridine synthase activity [GO:0009982]; RNA binding [GO:0003723]
Ms.00g028460	G7KFJ6	tRNA pseudouridine synthase	GO:0003723; GO:0005634; GO:0009982; GO:0031119; GO:1990481	mRNA pseudouridine synthesis [GO:1990481]; tRNA pseudouridine synthesis [GO:0031119]	nucleus [GO:0005634]	pseudouridine synthase activity [GO:0009982]; RNA binding [GO:0003723]
Ms.00g870920	Q4VYC7	Coiled-coil-helix-coiled-coil-helix domain containing	GO:0005758; GO:0005777; GO:0006625; GO:0015035; GO:0022417; GO:0045041	protein import into mitochondrial intermembrane space [GO:0045041]; protein maturation by protein folding [GO:0022417]; protein targeting to peroxisome [GO:0006625]	mitochondrial intermembrane space [GO:0005758]; peroxisome [GO:0005777]	protein-disulfide reductase activity [GO:0015035]
Ms.00g302730	A0A1R3L0F5	Oligopeptidase A	GO:0005856; GO:0007015; GO:0031209; GO:0044877	actin filament organization [GO:0007015]	cytoskeleton [GO:0005856]; SCAR complex [GO:0031209]	protein-containing complex binding [GO:0044877]
Ms.00g929890	A0A9C6XDV7	Dual specificity protein phosphatase 10-like	GO:0008138; GO:0016311	dephosphorylation [GO:0016311]		protein tyrosine/serine/threonine phosphatase activity [GO:0008138]
Ms.00g724900	A0A072U218	Preprotein translocase subunit SecY	GO:0005048; GO:0006616; GO:0008320; GO:0009526; GO:0009658; GO:0010027; GO:0016020; GO:0072598	chloroplast organization [GO:0009658]; protein localization to chloroplast [GO:0072598]; SRP-dependent cotranslational protein targeting to membrane, translocation [GO:0006616]; thylakoid membrane organization [GO:0010027]	membrane [GO:0016020]; plastid envelope [GO:0009526]	protein transmembrane transporter activity [GO:0008320]; signal sequence binding [GO:0005048]
Ms.00g725760	A0A396HN25	Putative non-specific serine/threonine protein	GO:0004674; GO:0016310	phosphorylation [GO:0016310]		protein serine/threonine kinase activity [GO:0004674]
Ms.00g629570	A0A072V0J1	Phosphopantothenate-cysteine ligase-like	GO:0004632; GO:0005634; GO:0005737; GO:0015937	coenzyme A biosynthetic process [GO:0015937]	cytoplasm [GO:0005737]; nucleus [GO:0005634]	phosphopantothenate--cysteine ligase activity [GO:0004632]
Ms.00g032510	G7L8E8	S49 protease IV family peptidase	GO:0006508; GO:0008233	proteolysis [GO:0006508]		peptidase activity [GO:0008233]
Ms.00g028550	A0A2Z6NXL9	O-methyltransferase domain-containing protein	GO:0008171; GO:0008757; GO:0032259	methylation [GO:0032259]		O-methyltransferase activity [GO:0008171]; S-adenosylmethionine-dependent methyltransferase activity [GO:0008757]
Ms.00g779000	A0A392MN10	CCHC-type domain-containing protein (Fragment)	GO:0003676; GO:0008270; GO:0016020		membrane [GO:0016020]	nucleic acid binding [GO:0003676]; zinc ion binding [GO:0008270]
Ms.00g072400	A0A6A4NG61	Putative transcription factor C2H2 family	GO:0003676; GO:0005737; GO:0008270; GO:0042254	ribosome biogenesis [GO:0042254]	cytoplasm [GO:0005737]	nucleic acid binding [GO:0003676]; zinc ion binding [GO:0008270]
Ms.00g850390	A0A2Z6PH60	Integrase catalytic domain-containing protein	GO:0003676; GO:0008270; GO:0015074	DNA integration [GO:0015074]		nucleic acid binding [GO:0003676]; zinc ion binding [GO:0008270]
Ms.00g547970	A0A6A3D8T4	Retrovirus-related Pol polyprotein from transposon	GO:0003676; GO:0008270; GO:0015074	DNA integration [GO:0015074]		nucleic acid binding [GO:0003676]; zinc ion binding [GO:0008270]
Ms.00g019710	A0A2K3KSY8	Cysteine desulfurase mitochondrial-like (Fragment)	GO:0003676; GO:0008270			nucleic acid binding [GO:0003676]; zinc ion binding [GO:0008270]
Ms.00g460900	A0A2Z6PCG5	CCHC-type domain-containing protein	GO:0003676; GO:0008270			nucleic acid binding [GO:0003676]; zinc ion binding [GO:0008270]
Ms.00g726370	A0A392N127	CCHC-type domain-containing protein (Fragment)	GO:0003676; GO:0008270			nucleic acid binding [GO:0003676]; zinc ion binding [GO:0008270]
Ms.00g798070	A0A392TSU0	F-box/kelch-repeat protein	GO:0003676; GO:0008270			nucleic acid binding [GO:0003676]; zinc ion binding [GO:0008270]
Ms.00g638840	K7MRK3	CCHC-type domain-containing protein	GO:0003676; GO:0008270			nucleic acid binding [GO:0003676]; zinc ion binding [GO:0008270]
Ms.00g439390	A0A2K3JN82	60S ribosomal protein l23 (Fragment)	GO:0003676; GO:0004523; GO:0005840		ribosome [GO:0005840]	nucleic acid binding [GO:0003676]; RNA-DNA hybrid ribonuclease activity [GO:0004523]
Ms.00g490050	A0A151QY64	RNase H type-1 domain-containing protein	GO:0003676; GO:0004523			nucleic acid binding [GO:0003676]; RNA-DNA hybrid ribonuclease activity [GO:0004523]
Ms.00g539120	A0A2K3MPR0	Ribonuclease H	GO:0003676; GO:0004523			nucleic acid binding [GO:0003676]; RNA-DNA hybrid ribonuclease activity [GO:0004523]
Ms.00g139180	A0A2K3P1H7	Cytochrome p450	GO:0003676; GO:0004523			nucleic acid binding [GO:0003676]; RNA-DNA hybrid ribonuclease activity [GO:0004523]
Ms.00g778110	A0A2K3PR30	Ribonuclease H	GO:0003676; GO:0004523			nucleic acid binding [GO:0003676]; RNA-DNA hybrid ribonuclease activity [GO:0004523]
Ms.00g864710	A0A2Z6M1E7	RNase H type-1 domain-containing protein	GO:0003676; GO:0004523			nucleic acid binding [GO:0003676]; RNA-DNA hybrid ribonuclease activity [GO:0004523]
Ms.00g172290	A0A392MHU5	Ribonuclease H protein (Fragment)	GO:0003676; GO:0004523			nucleic acid binding [GO:0003676]; RNA-DNA hybrid ribonuclease activity [GO:0004523]
Ms.00g840940	A0A396IAS5	Putative RNA-directed DNA polymerase	GO:0003676; GO:0003964; GO:0008270			nucleic acid binding [GO:0003676]; RNA-directed DNA polymerase activity [GO:0003964]; zinc ion binding [GO:0008270]
Ms.00g559980	A0A396HGT9	Putative nucleotidyltransferase, Ribonuclease	GO:0003676; GO:0004523; GO:0015074; GO:0016779	DNA integration [GO:0015074]		nucleic acid binding [GO:0003676]; nucleotidyltransferase activity [GO:0016779]; RNA-DNA hybrid ribonuclease activity [GO:0004523]
Ms.00g760160	A0A396HGT9	Putative nucleotidyltransferase, Ribonuclease	GO:0003676; GO:0004523; GO:0015074; GO:0016779	DNA integration [GO:0015074]		nucleic acid binding [GO:0003676]; nucleotidyltransferase activity [GO:0016779]; RNA-DNA hybrid ribonuclease activity [GO:0004523]
Ms.00g933140	A0A2K3N0J7	Transposon Tf2-1 polyprotein (Fragment)	GO:0003676; GO:0015074	DNA integration [GO:0015074]		nucleic acid binding [GO:0003676]
Ms.00g574270	A0A2K3N5I3	Ty3/gypsy retrotransposon protein (Fragment)	GO:0003676; GO:0015074	DNA integration [GO:0015074]		nucleic acid binding [GO:0003676]
Ms.00g778210	A0A2K3PFF0	Peptide transporter PTR2	GO:0003676; GO:0015074	DNA integration [GO:0015074]		nucleic acid binding [GO:0003676]
Ms.00g312030	A0A2Z6LG30	Integrase catalytic domain-containing protein	GO:0003676; GO:0015074	DNA integration [GO:0015074]		nucleic acid binding [GO:0003676]
Ms.00g835920	A0A2Z6P5T0	Reverse transcriptase	GO:0003676; GO:0015074	DNA integration [GO:0015074]		nucleic acid binding [GO:0003676]
Ms.00g548020	A0A6A2Y8S2	Integrase catalytic domain-containing protein	GO:0003676; GO:0015074	DNA integration [GO:0015074]		nucleic acid binding [GO:0003676]
Ms.00g682130	A0A9D4WIW1	Uncharacterized protein	GO:0003676; GO:0015074	DNA integration [GO:0015074]		nucleic acid binding [GO:0003676]
Ms.00g304310	A0A072U9C6	DUF4283 domain protein	GO:0003676			nucleic acid binding [GO:0003676]
Ms.00g638190	A0A072UFQ7	RRM domain-containing protein	GO:0003676			nucleic acid binding [GO:0003676]
Ms.00g378500	A0A2K3L9U3	Mariner transposase	GO:0003676			nucleic acid binding [GO:0003676]
Ms.00g378520	A0A2K3L9U3	Mariner transposase	GO:0003676			nucleic acid binding [GO:0003676]
Ms.00g614320	A0A9D5A635	Uncharacterized protein	GO:0003676			nucleic acid binding [GO:0003676]
Ms.00g294810	G7IUT5	DUF4283 domain protein	GO:0003676			nucleic acid binding [GO:0003676]
Ms.00g408530	A0A1S3ZXW9	Importin subunit alpha	GO:0005634; GO:0005737; GO:0006607; GO:0008139; GO:0061608	NLS-bearing protein import into nucleus [GO:0006607]	cytoplasm [GO:0005737]; nucleus [GO:0005634]	nuclear import signal receptor activity [GO:0061608]; nuclear localization sequence binding [GO:0008139]
Ms.00g408560	A0A1S3ZXW9	Importin subunit alpha	GO:0005634; GO:0005737; GO:0006607; GO:0008139; GO:0061608	NLS-bearing protein import into nucleus [GO:0006607]	cytoplasm [GO:0005737]; nucleus [GO:0005634]	nuclear import signal receptor activity [GO:0061608]; nuclear localization sequence binding [GO:0008139]
Ms.00g408640	A0A7I4BRY9	Importin subunit alpha	GO:0005634; GO:0005737; GO:0006607; GO:0008139; GO:0061608	NLS-bearing protein import into nucleus [GO:0006607]	cytoplasm [GO:0005737]; nucleus [GO:0005634]	nuclear import signal receptor activity [GO:0061608]; nuclear localization sequence binding [GO:0008139]
Ms.00g408600	G7I9F7	Importin subunit alpha	GO:0005634; GO:0005737; GO:0006607; GO:0008139; GO:0061608	NLS-bearing protein import into nucleus [GO:0006607]	cytoplasm [GO:0005737]; nucleus [GO:0005634]	nuclear import signal receptor activity [GO:0061608]; nuclear localization sequence binding [GO:0008139]
Ms.00g679380	A0A444ZFF9	IBB domain-containing protein	GO:0006606; GO:0061608	protein import into nucleus [GO:0006606]		nuclear import signal receptor activity [GO:0061608]
Ms.00g637380	G7K7C5	Transmembrane protein, putative	GO:0003729; GO:0005634; GO:0006406; GO:0016020	mRNA export from nucleus [GO:0006406]	membrane [GO:0016020]; nucleus [GO:0005634]	mRNA binding [GO:0003729]
Ms.00g759000	A0A396HMM3	AT-hook motif nuclear-localized protein	GO:0003680; GO:0005634		nucleus [GO:0005634]	minor groove of adenine-thymine-rich DNA binding [GO:0003680]
Ms.00g734490	A0A396HMM3	AT-hook motif nuclear-localized protein	GO:0003680; GO:0005634		nucleus [GO:0005634]	minor groove of adenine-thymine-rich DNA binding [GO:0003680]
Ms.00g758750	G7KG55	AT-hook motif nuclear-localized protein	GO:0003680; GO:0005634		nucleus [GO:0005634]	minor groove of adenine-thymine-rich DNA binding [GO:0003680]
Ms.00g172010	A0A392PNA8	Uncharacterized protein (Fragment)	GO:0003676; GO:0006807; GO:0008168; GO:0043414; GO:0044238	macromolecule methylation [GO:0043414]; nitrogen compound metabolic process [GO:0006807]; primary metabolic process [GO:0044238]		methyltransferase activity [GO:0008168]; nucleic acid binding [GO:0003676]
Ms.00g035050	A0A072VI89	E3 ubiquitin-protein ligase RMA	GO:0004839; GO:0005789; GO:0006511; GO:0044390; GO:0046872; GO:0061630; GO:0071712	ER-associated misfolded protein catabolic process [GO:0071712]; ubiquitin-dependent protein catabolic process [GO:0006511]	endoplasmic reticulum membrane [GO:0005789]	metal ion binding [GO:0046872]; ubiquitin activating enzyme activity [GO:0004839]; ubiquitin protein ligase activity [GO:0061630]; ubiquitin-like protein conjugating enzyme binding [GO:0044390]
Ms.00g470190	A0A072TRK2	Putative ribonucleoside-diphosphate reductase	GO:0004748; GO:0009263; GO:0046872	deoxyribonucleotide biosynthetic process [GO:0009263]		metal ion binding [GO:0046872]; ribonucleoside-diphosphate reductase activity, thioredoxin disulfide as acceptor [GO:0004748]
Ms.00g828130	H9W0I7	Pectate lyase (Fragment)	GO:0030570; GO:0045490; GO:0046872	pectin catabolic process [GO:0045490]		metal ion binding [GO:0046872]; pectate lyase activity [GO:0030570]
Ms.00g825600	A0A396H6P2	Putative caffeine synthase	GO:0008757; GO:0032259; GO:0046872; GO:0102740; GO:0102741	methylation [GO:0032259]		metal ion binding [GO:0046872]; paraxanthine:S-adenosyl-L-methionine 3-N-methyltransferase activity [GO:0102741]; S-adenosylmethionine-dependent methyltransferase activity [GO:0008757]; theobromine:S-adenosyl-L-methionine 1-N-methyltransferase activity [GO:0102740]
Ms.00g151210	G7IMH7	Cytochrome C oxidase subunit 5b	GO:0005751; GO:0006123; GO:0016491; GO:0046872	mitochondrial electron transport, cytochrome c to oxygen [GO:0006123]	mitochondrial respiratory chain complex IV [GO:0005751]	metal ion binding [GO:0046872]; oxidoreductase activity [GO:0016491]
Ms.00g641180	A2Q2J0	RNA-directed DNA polymerase (Reverse transcriptase);	GO:0003676; GO:0003964; GO:0004523; GO:0015074; GO:0046872	DNA integration [GO:0015074]		metal ion binding [GO:0046872]; nucleic acid binding [GO:0003676]; RNA-directed DNA polymerase activity [GO:0003964]; RNA-DNA hybrid ribonuclease activity [GO:0004523]
Ms.00g226010	A0A396GMH7	Putative thebaine 6-O-demethylase	GO:0008168; GO:0032259; GO:0046872; GO:0102802; GO:0102804	methylation [GO:0032259]		metal ion binding [GO:0046872]; methyltransferase activity [GO:0008168]; oripavine 6-O-demethylase activity [GO:0102804]; thebaine 6-O-demethylase activity [GO:0102802]
Ms.00g028950	G7J6V0	Histone-lysine N-methyltransferase ATX3	GO:0006357; GO:0008168; GO:0032259; GO:0046872; GO:0048188	methylation [GO:0032259]; regulation of transcription by RNA polymerase II [GO:0006357]	Set1C/COMPASS complex [GO:0048188]	metal ion binding [GO:0046872]; methyltransferase activity [GO:0008168]
Ms.00g526450	A0A2K3PJC1	Zinc finger CCCH domain-containing protein	GO:0046872			metal ion binding [GO:0046872]
Ms.00g272110	A0A9D5BPA9	Uncharacterized protein	GO:0046872			metal ion binding [GO:0046872]
Ms.00g768380	A0A1S3QVM4	Apolipoprotein B-100-like	GO:0004888; GO:0005576; GO:0006869; GO:0007166; GO:0008289; GO:0016020; GO:0042157	cell surface receptor signaling pathway [GO:0007166]; lipid transport [GO:0006869]; lipoprotein metabolic process [GO:0042157]	extracellular region [GO:0005576]; membrane [GO:0016020]	lipid binding [GO:0008289]; transmembrane signaling receptor activity [GO:0004888]
Ms.00g746060	G7KCP8	LRR receptor-like kinase	GO:0005886; GO:0016301; GO:0016310	phosphorylation [GO:0016310]	plasma membrane [GO:0005886]	kinase activity [GO:0016301]
Ms.00g626450	A0A2K3K3I3	Cysteine-rich receptor-like protein kinase	GO:0016301; GO:0016310	phosphorylation [GO:0016310]		kinase activity [GO:0016301]
Ms.00g772420	A0A2K3LMF6	Cysteine-rich receptor-like protein kinase	GO:0016301; GO:0016310	phosphorylation [GO:0016310]		kinase activity [GO:0016301]
Ms.00g810790	G7L0V5	DNA-damage-repair/toleration protein DRT102	GO:0004751; GO:0005975; GO:0016853	carbohydrate metabolic process [GO:0005975]		isomerase activity [GO:0016853]; ribose-5-phosphate isomerase activity [GO:0004751]
Ms.00g489130	A0A072UPZ9	Phenazine biosynthesis PhzC/PhzF family protein	GO:0005737; GO:0009058; GO:0016853	biosynthetic process [GO:0009058]	cytoplasm [GO:0005737]	isomerase activity [GO:0016853]
Ms.00g489140	A0A072UPZ9	Phenazine biosynthesis PhzC/PhzF family protein	GO:0005737; GO:0009058; GO:0016853	biosynthetic process [GO:0009058]	cytoplasm [GO:0005737]	isomerase activity [GO:0016853]
Ms.00g731260	G7KE37	Anion transporter 4	GO:0005315; GO:0009536; GO:0016020		membrane [GO:0016020]; plastid [GO:0009536]	inorganic phosphate transmembrane transporter activity [GO:0005315]
Ms.00g330790	A0A484MF86	RNA helicase	GO:0003724; GO:0009536; GO:0016787		plastid [GO:0009536]	hydrolase activity [GO:0016787]; RNA helicase activity [GO:0003724]
Ms.00g074730	A0A396JH60	Putative calcium-transporting ATPase	GO:0000166; GO:0016787			hydrolase activity [GO:0016787]; nucleotide binding [GO:0000166]
Ms.00g598580	A0A396G9D2	Putative alpha/Beta hydrolase	GO:0016787			hydrolase activity [GO:0016787]
Ms.00g035600	A0A8B8MB21	Probable carboxylesterase 15	GO:0016787			hydrolase activity [GO:0016787]
Ms.00g471570	G7KWQ2	Calcineurin-like metallo-phosphoesterase superfamily	GO:0016787			hydrolase activity [GO:0016787]
Ms.00g730670	P27992	Leghemoglobin 1	GO:0005344; GO:0019825; GO:0020037; GO:0046872			heme binding [GO:0020037]; metal ion binding [GO:0046872]; oxygen binding [GO:0019825]; oxygen carrier activity [GO:0005344]
Ms.00g712540	G7JNF5	L-ascorbate peroxidase	GO:0000302; GO:0004601; GO:0009507; GO:0016020; GO:0016688; GO:0020037; GO:0034599; GO:0042744; GO:0046872	cellular response to oxidative stress [GO:0034599]; hydrogen peroxide catabolic process [GO:0042744]; response to reactive oxygen species [GO:0000302]	chloroplast [GO:0009507]; membrane [GO:0016020]	heme binding [GO:0020037]; L-ascorbate peroxidase activity [GO:0016688]; metal ion binding [GO:0046872]; peroxidase activity [GO:0004601]
Ms.00g123460	A0A072VAH0	Peroxidase	GO:0004601; GO:0005576; GO:0006979; GO:0009505; GO:0016020; GO:0020037; GO:0042744; GO:0046872; GO:0140825	hydrogen peroxide catabolic process [GO:0042744]; response to oxidative stress [GO:0006979]	extracellular region [GO:0005576]; membrane [GO:0016020]; plant-type cell wall [GO:0009505]	heme binding [GO:0020037]; lactoperoxidase activity [GO:0140825]; metal ion binding [GO:0046872]; peroxidase activity [GO:0004601]
Ms.00g771250	A0A6A2ZXG9	peroxidase	GO:0006979; GO:0020037; GO:0046872; GO:0140825	response to oxidative stress [GO:0006979]		heme binding [GO:0020037]; lactoperoxidase activity [GO:0140825]; metal ion binding [GO:0046872]
Ms.00g372400	A0A072U7W3	Cytochrome P450 family 71 protein	GO:0004497; GO:0005506; GO:0016020; GO:0016705; GO:0020037		membrane [GO:0016020]	heme binding [GO:0020037]; iron ion binding [GO:0005506]; monooxygenase activity [GO:0004497]; oxidoreductase activity, acting on paired donors, with incorporation or reduction of molecular oxygen [GO:0016705]
Ms.00g232690	A0A072UYR2	Cytochrome P450 family protein	GO:0004497; GO:0005506; GO:0016020; GO:0016705; GO:0020037		membrane [GO:0016020]	heme binding [GO:0020037]; iron ion binding [GO:0005506]; monooxygenase activity [GO:0004497]; oxidoreductase activity, acting on paired donors, with incorporation or reduction of molecular oxygen [GO:0016705]
Ms.00g152660	A0A371ID97	Premnaspirodiene oxygenase (Fragment)	GO:0004497; GO:0005506; GO:0016020; GO:0016705; GO:0020037		membrane [GO:0016020]	heme binding [GO:0020037]; iron ion binding [GO:0005506]; monooxygenase activity [GO:0004497]; oxidoreductase activity, acting on paired donors, with incorporation or reduction of molecular oxygen [GO:0016705]
Ms.00g497940	A0A396GLQ6	Putative oxidoreductase	GO:0004497; GO:0005506; GO:0016020; GO:0016705; GO:0020037		membrane [GO:0016020]	heme binding [GO:0020037]; iron ion binding [GO:0005506]; monooxygenase activity [GO:0004497]; oxidoreductase activity, acting on paired donors, with incorporation or reduction of molecular oxygen [GO:0016705]
Ms.00g567080	G7LCA6	Cytochrome P450 family protein	GO:0004497; GO:0005506; GO:0016020; GO:0016705; GO:0020037		membrane [GO:0016020]	heme binding [GO:0020037]; iron ion binding [GO:0005506]; monooxygenase activity [GO:0004497]; oxidoreductase activity, acting on paired donors, with incorporation or reduction of molecular oxygen [GO:0016705]
Ms.00g332020	G7KFP1	Putative P-loop containing nucleoside triphosphate	GO:0003723; GO:0004386; GO:0016787			helicase activity [GO:0004386]; hydrolase activity [GO:0016787]; RNA binding [GO:0003723]
Ms.00g331830	G7KFP2	p-loop nucleoside triphosphate hydrolase superfamily	GO:0003723; GO:0004386; GO:0016787			helicase activity [GO:0004386]; hydrolase activity [GO:0016787]; RNA binding [GO:0003723]
Ms.00g123390	G7ILP0	T2 family ribonuclease	GO:0003723; GO:0003924; GO:0004521; GO:0005525; GO:0005576; GO:0006401; GO:0016020; GO:0033897	RNA catabolic process [GO:0006401]	extracellular region [GO:0005576]; membrane [GO:0016020]	GTP binding [GO:0005525]; GTPase activity [GO:0003924]; ribonuclease T2 activity [GO:0033897]; RNA binding [GO:0003723]; RNA endonuclease activity [GO:0004521]
Ms.00g123430	G7ILP0	T2 family ribonuclease	GO:0003723; GO:0003924; GO:0004521; GO:0005525; GO:0005576; GO:0006401; GO:0016020; GO:0033897	RNA catabolic process [GO:0006401]	extracellular region [GO:0005576]; membrane [GO:0016020]	GTP binding [GO:0005525]; GTPase activity [GO:0003924]; ribonuclease T2 activity [GO:0033897]; RNA binding [GO:0003723]; RNA endonuclease activity [GO:0004521]
Ms.00g358620	C6TMX1	Tubulin/FtsZ GTPase domain-containing protein	GO:0003924; GO:0005525; GO:0005874; GO:0007017	microtubule-based process [GO:0007017]	microtubule [GO:0005874]	GTP binding [GO:0005525]; GTPase activity [GO:0003924]
Ms.00g678290	G7JES9	Putative P-loop containing nucleoside triphosphate	GO:0003924; GO:0005525; GO:0005829		cytosol [GO:0005829]	GTP binding [GO:0005525]; GTPase activity [GO:0003924]
Ms.00g924010	G7JUZ7	GTP-binding protein TypA/BipA	GO:0003924; GO:0005525; GO:0005829; GO:0009507; GO:1990904		chloroplast [GO:0009507]; cytosol [GO:0005829]; ribonucleoprotein complex [GO:1990904]	GTP binding [GO:0005525]; GTPase activity [GO:0003924]
Ms.00g310590	A0A392RPV6	Soyasapogenol B glucuronide galactosyltransferase-like	GO:0016757			glycosyltransferase activity [GO:0016757]
Ms.00g122000	A0A151T6W8	Carbohydrate binding module family 25 domain-containing	GO:0004373; GO:0009507; GO:0019252; GO:2001070	starch biosynthetic process [GO:0019252]	chloroplast [GO:0009507]	glycogen (starch) synthase activity [GO:0004373]; starch binding [GO:2001070]
Ms.00g921770	A0A8J4YF96	Glutamine synthetase	GO:0004356; GO:0006542; GO:0016491	glutamine biosynthetic process [GO:0006542]		glutamine synthetase activity [GO:0004356]; oxidoreductase activity [GO:0016491]
Ms.00g350400	A0A1S2XU14	Glucose-6-phosphate 1-dehydrogenase	GO:0004345; GO:0006006; GO:0006098; GO:0050661	glucose metabolic process [GO:0006006]; pentose-phosphate shunt [GO:0006098]		glucose-6-phosphate dehydrogenase activity [GO:0004345]; NADP binding [GO:0050661]
Ms.00g395060	G7JMI8	Putative gibberellin-44 dioxygenase	GO:0046872; GO:0047927			gibberellin-44 dioxygenase activity [GO:0047927]; metal ion binding [GO:0046872]
Ms.00g740320	Q1RU93	RNA-directed DNA polymerase (Reverse transcriptase);	GO:0003676; GO:0003964; GO:0004523; GO:0004527			exonuclease activity [GO:0004527]; nucleic acid binding [GO:0003676]; RNA-directed DNA polymerase activity [GO:0003964]; RNA-DNA hybrid ribonuclease activity [GO:0004523]
Ms.00g407840	A2Q321	Epoxide hydrolase	GO:0004301; GO:0016787			epoxide hydrolase activity [GO:0004301]; hydrolase activity [GO:0016787]
Ms.00g003520	G7KRT9	Endonuclease/exonuclease/phosphatase family protein	GO:0003723; GO:0004519			endonuclease activity [GO:0004519]; RNA binding [GO:0003723]
Ms.00g898780	A0A392N2P4	Endonuclease/exonuclease/phosphatase family	GO:0004519; GO:0004527			endonuclease activity [GO:0004519]; exonuclease activity [GO:0004527]
Ms.00g706920	A0A392PYG3	Endonuclease/exonuclease/phosphatase family	GO:0004519; GO:0004527			endonuclease activity [GO:0004519]; exonuclease activity [GO:0004527]
Ms.00g598470	A0A392RZR9	Endonuclease/exonuclease/phosphatase family	GO:0004519; GO:0004527			endonuclease activity [GO:0004519]; exonuclease activity [GO:0004527]
Ms.00g726340	A0A392SSE2	Endonuclease/exonuclease/phosphatase family	GO:0004519; GO:0004527			endonuclease activity [GO:0004519]; exonuclease activity [GO:0004527]
Ms.00g778990	A0A396IN20	Putative endonuclease/exonuclease/phosphatase	GO:0004519; GO:0004527			endonuclease activity [GO:0004519]; exonuclease activity [GO:0004527]
Ms.00g835510	A0A396JPT9	Putative endonuclease/exonuclease/phosphatase	GO:0004519; GO:0004527			endonuclease activity [GO:0004519]; exonuclease activity [GO:0004527]
Ms.00g785820	A0A072U7W0	Endonuclease/exonuclease/phosphatase family	GO:0004519			endonuclease activity [GO:0004519]
Ms.00g172270	A0A072UNZ8	Endonuclease/exonuclease/phosphatase family	GO:0004519			endonuclease activity [GO:0004519]
Ms.00g172280	A0A072UNZ8	Endonuclease/exonuclease/phosphatase family	GO:0004519			endonuclease activity [GO:0004519]
Ms.00g172310	A0A072UNZ8	Endonuclease/exonuclease/phosphatase family	GO:0004519			endonuclease activity [GO:0004519]
Ms.00g172330	A0A072UNZ8	Endonuclease/exonuclease/phosphatase family	GO:0004519			endonuclease activity [GO:0004519]
Ms.00g172340	A0A072UNZ8	Endonuclease/exonuclease/phosphatase family	GO:0004519			endonuclease activity [GO:0004519]
Ms.00g172360	A0A072UNZ8	Endonuclease/exonuclease/phosphatase family	GO:0004519			endonuclease activity [GO:0004519]
Ms.00g172370	A0A072UNZ8	Endonuclease/exonuclease/phosphatase family	GO:0004519			endonuclease activity [GO:0004519]
Ms.00g177040	A0A072UNZ8	Endonuclease/exonuclease/phosphatase family	GO:0004519			endonuclease activity [GO:0004519]
Ms.00g177050	A0A072UNZ8	Endonuclease/exonuclease/phosphatase family	GO:0004519			endonuclease activity [GO:0004519]
Ms.00g362090	A0A392V3E7	Cytochrome c1-heme mitochondrial-like (Fragment)	GO:0009055; GO:0020037			electron transfer activity [GO:0009055]; heme binding [GO:0020037]
Ms.00g156830	A0A072V670	Transcription termination factor family protein	GO:0003690; GO:0006353; GO:0006355; GO:0043231	DNA-templated transcription termination [GO:0006353]; regulation of DNA-templated transcription [GO:0006355]	intracellular membrane-bounded organelle [GO:0043231]	double-stranded DNA binding [GO:0003690]
Ms.00g921730	A0A9C6U4N4	Uncharacterized protein LOC113209233	GO:0003676; GO:0003887; GO:0008270; GO:0015074; GO:0042575	DNA integration [GO:0015074]	DNA polymerase complex [GO:0042575]	DNA-directed DNA polymerase activity [GO:0003887]; nucleic acid binding [GO:0003676]; zinc ion binding [GO:0008270]
Ms.00g478960	A0A9D5AB73	Uncharacterized protein	GO:0003700; GO:0005634; GO:0008757; GO:0043565		nucleus [GO:0005634]	DNA-binding transcription factor activity [GO:0003700]; S-adenosylmethionine-dependent methyltransferase activity [GO:0008757]; sequence-specific DNA binding [GO:0043565]
Ms.00g261210	A0A072VPK5	Heat shock transcription factor B2A	GO:0000978; GO:0003700; GO:0005634; GO:0006357; GO:0008757	regulation of transcription by RNA polymerase II [GO:0006357]	nucleus [GO:0005634]	DNA-binding transcription factor activity [GO:0003700]; RNA polymerase II cis-regulatory region sequence-specific DNA binding [GO:0000978]; S-adenosylmethionine-dependent methyltransferase activity [GO:0008757]
Ms.00g261220	A0A072VPK5	Heat shock transcription factor B2A	GO:0000978; GO:0003700; GO:0005634; GO:0006357; GO:0008757	regulation of transcription by RNA polymerase II [GO:0006357]	nucleus [GO:0005634]	DNA-binding transcription factor activity [GO:0003700]; RNA polymerase II cis-regulatory region sequence-specific DNA binding [GO:0000978]; S-adenosylmethionine-dependent methyltransferase activity [GO:0008757]
Ms.00g533610	A0A072TYH1	Transcription factor	GO:0000976; GO:0003700; GO:0005634; GO:0006355; GO:0046983	regulation of DNA-templated transcription [GO:0006355]	nucleus [GO:0005634]	DNA-binding transcription factor activity [GO:0003700]; protein dimerization activity [GO:0046983]; transcription cis-regulatory region binding [GO:0000976]
Ms.00g835900	G7K4N8	Endonuclease/exonuclease/phosphatase family protein	GO:0003906; GO:0004519; GO:0005634; GO:0006284; GO:0008081; GO:0008311	base-excision repair [GO:0006284]	nucleus [GO:0005634]	DNA-(apurinic or apyrimidinic site) endonuclease activity [GO:0003906]; double-stranded DNA 3'-5' DNA exonuclease activity [GO:0008311]; endonuclease activity [GO:0004519]; phosphoric diester hydrolase activity [GO:0008081]
Ms.00g271950	A0A2K3K6Q8	AC transposase (Fragment)	GO:0003677; GO:0046872			DNA binding [GO:0003677]; metal ion binding [GO:0046872]
Ms.00g002350	A0A2Z6NTT0	DNA-directed RNA polymerase (Fragment)	GO:0000428; GO:0003677; GO:0003899; GO:0006351; GO:0032549; GO:0046872	DNA-templated transcription [GO:0006351]	DNA-directed RNA polymerase complex [GO:0000428]	DNA binding [GO:0003677]; DNA-directed 5'-3' RNA polymerase activity [GO:0003899]; metal ion binding [GO:0046872]; ribonucleoside binding [GO:0032549]
Ms.00g610790	A0A2Z2CD19	DNA-directed RNA polymerase	GO:0000428; GO:0003677; GO:0003899; GO:0005739; GO:0006351	DNA-templated transcription [GO:0006351]	DNA-directed RNA polymerase complex [GO:0000428]; mitochondrion [GO:0005739]	DNA binding [GO:0003677]; DNA-directed 5'-3' RNA polymerase activity [GO:0003899]
Ms.00g128860	G7ISD5	Squamosa promoter-binding-like protein	GO:0003677; GO:0003700; GO:0005634; GO:0009908; GO:0046872	flower development [GO:0009908]	nucleus [GO:0005634]	DNA binding [GO:0003677]; DNA-binding transcription factor activity [GO:0003700]; metal ion binding [GO:0046872]
Ms.00g011430	A0A072TG41	DNA topoisomerase	GO:0003677; GO:0003917; GO:0005694; GO:0006265; GO:0016020	DNA topological change [GO:0006265]	chromosome [GO:0005694]; membrane [GO:0016020]	DNA binding [GO:0003677]; DNA topoisomerase type I (single strand cut, ATP-independent) activity [GO:0003917]
Ms.00g041860	A0A2Z6P4B4	Replication factor A C-terminal domain-containing	GO:0003677; GO:0005634; GO:0006260; GO:0006281; GO:0006310	DNA recombination [GO:0006310]; DNA repair [GO:0006281]; DNA replication [GO:0006260]	nucleus [GO:0005634]	DNA binding [GO:0003677]
Ms.00g737260	A0A2Z6PA73	Replication factor A C-terminal domain-containing	GO:0003677; GO:0005634; GO:0006260; GO:0006281; GO:0006310	DNA recombination [GO:0006310]; DNA repair [GO:0006281]; DNA replication [GO:0006260]	nucleus [GO:0005634]	DNA binding [GO:0003677]
Ms.00g854760	G7IIE5	Transmembrane protein, putative	GO:0003677; GO:0016020		membrane [GO:0016020]	DNA binding [GO:0003677]
Ms.00g854810	G7IIE5	Transmembrane protein, putative	GO:0003677; GO:0016020		membrane [GO:0016020]	DNA binding [GO:0003677]
Ms.00g825370	G7IIE5	Transmembrane protein, putative	GO:0003677; GO:0016020		membrane [GO:0016020]	DNA binding [GO:0003677]
Ms.00g889600	A0A896WEJ6	NAC family transcription factor	GO:0003677; GO:0006355	regulation of DNA-templated transcription [GO:0006355]		DNA binding [GO:0003677]
Ms.00g889610	A0A896WEJ6	NAC family transcription factor	GO:0003677; GO:0006355	regulation of DNA-templated transcription [GO:0006355]		DNA binding [GO:0003677]
Ms.00g889680	A0A896WEJ6	NAC family transcription factor	GO:0003677; GO:0006355	regulation of DNA-templated transcription [GO:0006355]		DNA binding [GO:0003677]
Ms.00g889690	A0A896WEJ6	NAC family transcription factor	GO:0003677; GO:0006355	regulation of DNA-templated transcription [GO:0006355]		DNA binding [GO:0003677]
Ms.00g804730	G7KJT6	Uncharacterized protein	GO:0003677; GO:0006355	regulation of DNA-templated transcription [GO:0006355]		DNA binding [GO:0003677]
Ms.00g804740	G7KJT6	Uncharacterized protein	GO:0003677; GO:0006355	regulation of DNA-templated transcription [GO:0006355]		DNA binding [GO:0003677]
Ms.00g041880	A0A072UAC5	Transmembrane protein	GO:0003677			DNA binding [GO:0003677]
Ms.00g452300	A0A072UAC5	Transmembrane protein	GO:0003677			DNA binding [GO:0003677]
Ms.00g589030	A0A2K3PJ03	Auxilin-like protein	GO:0003677			DNA binding [GO:0003677]
Ms.00g364910	G7IEI9	TF-B3 domain-containing protein	GO:0003677			DNA binding [GO:0003677]
Ms.00g355810	G7K7T1	Myb DNA-binding domain protein	GO:0003677			DNA binding [GO:0003677]
Ms.00g436080	B7FIP6	diaminopimelate epimerase	GO:0005737; GO:0008837; GO:0009089	lysine biosynthetic process via diaminopimelate [GO:0009089]	cytoplasm [GO:0005737]	diaminopimelate epimerase activity [GO:0008837]
Ms.00g448600	A0A072VP52	2OG-Fe(II) oxygenase family oxidoreductase	GO:0003729; GO:0006402; GO:0032451; GO:0051213	mRNA catabolic process [GO:0006402]		demethylase activity [GO:0032451]; dioxygenase activity [GO:0051213]; mRNA binding [GO:0003729]
Ms.00g770960	A0A072TKC9	Plant OB fold protein, putative	GO:0000724; GO:0003684; GO:0005662; GO:0006289; GO:0007004; GO:0043047; GO:0051321	double-strand break repair via homologous recombination [GO:0000724]; meiotic cell cycle [GO:0051321]; nucleotide-excision repair [GO:0006289]; telomere maintenance via telomerase [GO:0007004]	DNA replication factor A complex [GO:0005662]	damaged DNA binding [GO:0003684]; single-stranded telomeric DNA binding [GO:0043047]
Ms.00g311340	G7J179	DUF223 domain protein	GO:0000724; GO:0003684; GO:0005662; GO:0006289; GO:0007004; GO:0043047; GO:0051321	double-strand break repair via homologous recombination [GO:0000724]; meiotic cell cycle [GO:0051321]; nucleotide-excision repair [GO:0006289]; telomere maintenance via telomerase [GO:0007004]	DNA replication factor A complex [GO:0005662]	damaged DNA binding [GO:0003684]; single-stranded telomeric DNA binding [GO:0043047]
Ms.00g737670	G7K1P7	Replication factor-A carboxy-terminal domain	GO:0000724; GO:0003684; GO:0005662; GO:0006260; GO:0006289; GO:0007004; GO:0043047; GO:0051321	DNA replication [GO:0006260]; double-strand break repair via homologous recombination [GO:0000724]; meiotic cell cycle [GO:0051321]; nucleotide-excision repair [GO:0006289]; telomere maintenance via telomerase [GO:0007004]	DNA replication factor A complex [GO:0005662]	damaged DNA binding [GO:0003684]; single-stranded telomeric DNA binding [GO:0043047]
Ms.00g520840	A0A2Z6P4E2	Ubiquitin-like protease family profile domain-containing	GO:0006508; GO:0008234	proteolysis [GO:0006508]		cysteine-type peptidase activity [GO:0008234]
Ms.00g554250	A0A5N5G985	Ervatamin-B-like	GO:0006508; GO:0008234	proteolysis [GO:0006508]		cysteine-type peptidase activity [GO:0008234]
Ms.00g664520	G7J853	Papain family cysteine protease	GO:0004197; GO:0005615; GO:0051603	proteolysis involved in protein catabolic process [GO:0051603]	extracellular space [GO:0005615]	cysteine-type endopeptidase activity [GO:0004197]
Ms.00g244910	A0A072VBM8	Ubiquitin carboxyl-terminal hydrolase	GO:0004843; GO:0006508	proteolysis [GO:0006508]		cysteine-type deubiquitinase activity [GO:0004843]
Ms.00g484930	A0A3Q7YDV7	Ubiquitin carboxyl-terminal hydrolase	GO:0004843; GO:0006508	proteolysis [GO:0006508]		cysteine-type deubiquitinase activity [GO:0004843]
Ms.00g734550	A0A396HYP2	Putative ubiquitinyl hydrolase 1	GO:0004843; GO:0006508; GO:0070647	protein modification by small protein conjugation or removal [GO:0070647]; proteolysis [GO:0006508]		cysteine-type deubiquitinase activity [GO:0004843]
Ms.00g664940	G7JBY7	2OG-Fe(II) oxygenase family protein	GO:0005634; GO:0005737; GO:0006281; GO:0008168; GO:0008198; GO:0032259; GO:0035513; GO:0035515; GO:0035516; GO:0035552; GO:0140078	DNA repair [GO:0006281]; methylation [GO:0032259]; oxidative RNA demethylation [GO:0035513]; oxidative single-stranded DNA demethylation [GO:0035552]	cytoplasm [GO:0005737]; nucleus [GO:0005634]	class I DNA-(apurinic or apyrimidinic site) endonuclease activity [GO:0140078]; ferrous iron binding [GO:0008198]; methyltransferase activity [GO:0008168]; oxidative DNA demethylase activity [GO:0035516]; oxidative RNA demethylase activity [GO:0035515]
Ms.00g864600	A0A396I0R2	Putative transposase, Ptta/En/Spm, plant	GO:0003713; GO:0031490			chromatin DNA binding [GO:0031490]; transcription coactivator activity [GO:0003713]
Ms.00g695580	I3TAW2	Class 2 transcription repressor NC2, beta subunit	GO:0003887; GO:0006272; GO:0006974; GO:0008622; GO:0008623; GO:0009408; GO:0009414; GO:0031490; GO:0031507; GO:0046982	DNA damage response [GO:0006974]; heterochromatin formation [GO:0031507]; leading strand elongation [GO:0006272]; response to heat [GO:0009408]; response to water deprivation [GO:0009414]	CHRAC [GO:0008623]; epsilon DNA polymerase complex [GO:0008622]	chromatin DNA binding [GO:0031490]; DNA-directed DNA polymerase activity [GO:0003887]; protein heterodimerization activity [GO:0046982]
Ms.00g753550	A0A072UU35	Cytosine-specific methyltransferase, putative	GO:0003677; GO:0003682; GO:0003886; GO:0005634; GO:0010424	DNA methylation on cytosine within a CG sequence [GO:0010424]	nucleus [GO:0005634]	chromatin binding [GO:0003682]; DNA (cytosine-5-)-methyltransferase activity [GO:0003886]; DNA binding [GO:0003677]
Ms.00g641920	A0A072TNN4	Putative NF-kappa-B-activating protein/UPF0396	GO:0003682; GO:0005634; GO:0005731; GO:0010468; GO:0044030; GO:2000232	regulation of DNA methylation [GO:0044030]; regulation of gene expression [GO:0010468]; regulation of rRNA processing [GO:2000232]	nucleolus organizer region [GO:0005731]; nucleus [GO:0005634]	chromatin binding [GO:0003682]
Ms.00g812930	A0A2Z6PK79	Reverse transcriptase domain-containing protein	GO:0003723; GO:0003824			catalytic activity [GO:0003824]; RNA binding [GO:0003723]
Ms.00g827180	A0A2Z6PUI4	Reverse transcriptase domain-containing protein	GO:0003676; GO:0003824; GO:0008270			catalytic activity [GO:0003824]; nucleic acid binding [GO:0003676]; zinc ion binding [GO:0008270]
Ms.00g843210	G7KQR9	Family 31 glycosyl hydrolase, alpha-glucosidase	GO:0030246; GO:0032450			carbohydrate binding [GO:0030246]; maltose alpha-glucosidase activity [GO:0032450]
Ms.00g512130	G7LDT0	Beta-1,3-galactosyltransferase-like protein	GO:0000139; GO:0006486; GO:0008378; GO:0030246; GO:0047220	protein glycosylation [GO:0006486]	Golgi membrane [GO:0000139]	carbohydrate binding [GO:0030246]; galactosyltransferase activity [GO:0008378]; galactosylxylosylprotein 3-beta-galactosyltransferase activity [GO:0047220]
Ms.00g452460	A0A2Z6P3Y7	Legume lectin domain-containing protein	GO:0009610; GO:0030246	response to symbiotic fungus [GO:0009610]		carbohydrate binding [GO:0030246]
Ms.00g594780	Q2HSW1	MLO-like protein	GO:0005516; GO:0006952; GO:0009607; GO:0016020	defense response [GO:0006952]; response to biotic stimulus [GO:0009607]	membrane [GO:0016020]	calmodulin binding [GO:0005516]
Ms.00g928330	A0A8T0F5F0	Dystonin like protein	GO:0005509; GO:0005737; GO:0005856; GO:0008017; GO:0045104	intermediate filament cytoskeleton organization [GO:0045104]	cytoplasm [GO:0005737]; cytoskeleton [GO:0005856]	calcium ion binding [GO:0005509]; microtubule binding [GO:0008017]
Ms.00g887330	G7L6S1	Calcium-binding EF hand-like protein	GO:0005509; GO:0005783		endoplasmic reticulum [GO:0005783]	calcium ion binding [GO:0005509]
Ms.00g052510	G7LA32	Cysteine-rich RLK (Receptor-like kinase) protein	GO:0004674; GO:0005524; GO:0005886; GO:0016310	phosphorylation [GO:0016310]	plasma membrane [GO:0005886]	ATP binding [GO:0005524]; protein serine/threonine kinase activity [GO:0004674]
Ms.00g471450	G7KWQ1	Casein kinase I-like protein	GO:0004674; GO:0005524; GO:0005634; GO:0006897; GO:0007165; GO:0016310	endocytosis [GO:0006897]; phosphorylation [GO:0016310]; signal transduction [GO:0007165]	nucleus [GO:0005634]	ATP binding [GO:0005524]; protein serine/threonine kinase activity [GO:0004674]
Ms.00g917610	A0A072VAI5	Serine/Threonine kinase family protein	GO:0004674; GO:0005524; GO:0005634; GO:0005737; GO:0005886; GO:0016310	phosphorylation [GO:0016310]	cytoplasm [GO:0005737]; nucleus [GO:0005634]; plasma membrane [GO:0005886]	ATP binding [GO:0005524]; protein serine/threonine kinase activity [GO:0004674]
Ms.00g864680	A0A072U125	LRR receptor-like kinase, putative	GO:0004672; GO:0004674; GO:0005524; GO:0005886; GO:0016310	phosphorylation [GO:0016310]	plasma membrane [GO:0005886]	ATP binding [GO:0005524]; protein kinase activity [GO:0004672]; protein serine/threonine kinase activity [GO:0004674]
Ms.00g737770	G7K5E8	LRR receptor-like kinase family protein	GO:0004672; GO:0005524; GO:0016020; GO:0016310	phosphorylation [GO:0016310]	membrane [GO:0016020]	ATP binding [GO:0005524]; protein kinase activity [GO:0004672]
Ms.00g864510	A0A165Y8M0	Protein kinase domain-containing protein	GO:0004672; GO:0005524			ATP binding [GO:0005524]; protein kinase activity [GO:0004672]
Ms.00g011440	A0A3Q7YA09	U-box domain-containing protein 52-like isoform	GO:0004672; GO:0005524			ATP binding [GO:0005524]; protein kinase activity [GO:0004672]
Ms.00g938500	A0A4D6MA05	thiamine diphosphokinase	GO:0000398; GO:0000956; GO:0003723; GO:0004788; GO:0005524; GO:0005634; GO:0006772; GO:0009229; GO:0016301; GO:0016310; GO:0030975	mRNA splicing, via spliceosome [GO:0000398]; nuclear-transcribed mRNA catabolic process [GO:0000956]; phosphorylation [GO:0016310]; thiamine diphosphate biosynthetic process [GO:0009229]; thiamine metabolic process [GO:0006772]	nucleus [GO:0005634]	ATP binding [GO:0005524]; kinase activity [GO:0016301]; RNA binding [GO:0003723]; thiamine binding [GO:0030975]; thiamine diphosphokinase activity [GO:0004788]
Ms.00g524550	A0A2K3N401	RNA helicase	GO:0003676; GO:0003724; GO:0005524; GO:0016787			ATP binding [GO:0005524]; hydrolase activity [GO:0016787]; nucleic acid binding [GO:0003676]; RNA helicase activity [GO:0003724]
Ms.00g330520	A0A396HTR0	Putative RNA helicase	GO:0003676; GO:0003724; GO:0005524; GO:0016787			ATP binding [GO:0005524]; hydrolase activity [GO:0016787]; nucleic acid binding [GO:0003676]; RNA helicase activity [GO:0003724]
Ms.00g929930	A0A6J1T3J0	ATP-dependent RNA helicase DHX57	GO:0003676; GO:0003724; GO:0005524; GO:0016787; GO:0046872			ATP binding [GO:0005524]; hydrolase activity [GO:0016787]; metal ion binding [GO:0046872]; nucleic acid binding [GO:0003676]; RNA helicase activity [GO:0003724]
Ms.00g524540	G7K0S8	RNA helicase	GO:0003723; GO:0003724; GO:0004386; GO:0005524; GO:0016787			ATP binding [GO:0005524]; helicase activity [GO:0004386]; hydrolase activity [GO:0016787]; RNA binding [GO:0003723]; RNA helicase activity [GO:0003724]
Ms.00g524560	G7K0S8	RNA helicase	GO:0003723; GO:0003724; GO:0004386; GO:0005524; GO:0016787			ATP binding [GO:0005524]; helicase activity [GO:0004386]; hydrolase activity [GO:0016787]; RNA binding [GO:0003723]; RNA helicase activity [GO:0003724]
Ms.00g524580	G7K0S8	RNA helicase	GO:0003723; GO:0003724; GO:0004386; GO:0005524; GO:0016787			ATP binding [GO:0005524]; helicase activity [GO:0004386]; hydrolase activity [GO:0016787]; RNA binding [GO:0003723]; RNA helicase activity [GO:0003724]
Ms.00g524590	G7K0S8	RNA helicase	GO:0003723; GO:0003724; GO:0004386; GO:0005524; GO:0016787			ATP binding [GO:0005524]; helicase activity [GO:0004386]; hydrolase activity [GO:0016787]; RNA binding [GO:0003723]; RNA helicase activity [GO:0003724]
Ms.00g265850	A0A396J1P9	Putative glucose-1-phosphate adenylyltransferase	GO:0005524; GO:0005978; GO:0008878; GO:0009507	glycogen biosynthetic process [GO:0005978]	chloroplast [GO:0009507]	ATP binding [GO:0005524]; glucose-1-phosphate adenylyltransferase activity [GO:0008878]
Ms.00g480500	A0A5B7AF25	Putative galactokinase 1	GO:0004335; GO:0005524; GO:0005737; GO:0006012; GO:0033858	galactose metabolic process [GO:0006012]	cytoplasm [GO:0005737]	ATP binding [GO:0005524]; galactokinase activity [GO:0004335]; N-acetylgalactosamine kinase activity [GO:0033858]
Ms.00g260910	A0A072VE68	Plasma membrane ATPase	GO:0005524; GO:0005886; GO:0008553; GO:0016887; GO:0051453; GO:0120029; GO:1902600	proton export across plasma membrane [GO:0120029]; proton transmembrane transport [GO:1902600]; regulation of intracellular pH [GO:0051453]	plasma membrane [GO:0005886]	ATP binding [GO:0005524]; ATP hydrolysis activity [GO:0016887]; P-type proton-exporting transporter activity [GO:0008553]
Ms.00g416270	A0A2K3PH12	Plasma membrane ATPase (Fragment)	GO:0005524; GO:0005886; GO:0008553; GO:0016887; GO:0120029	proton export across plasma membrane [GO:0120029]	plasma membrane [GO:0005886]	ATP binding [GO:0005524]; ATP hydrolysis activity [GO:0016887]; P-type proton-exporting transporter activity [GO:0008553]
Ms.00g304700	G7LIT0	ATP-dependent Clp protease ATP-binding subunit	GO:0005524; GO:0005737; GO:0006508; GO:0008233; GO:0016887; GO:0034605	cellular response to heat [GO:0034605]; proteolysis [GO:0006508]	cytoplasm [GO:0005737]	ATP binding [GO:0005524]; ATP hydrolysis activity [GO:0016887]; peptidase activity [GO:0008233]
Ms.00g438410	A0A2K3LHH2	T-complex protein 1 subunit beta-like protein	GO:0005524; GO:0016887; GO:0051082; GO:0140662			ATP binding [GO:0005524]; ATP hydrolysis activity [GO:0016887]; ATP-dependent protein folding chaperone [GO:0140662]; unfolded protein binding [GO:0051082]
Ms.00g602460	G7IMN3	Heat shock 70 kDa protein	GO:0005524; GO:0005737; GO:0016887; GO:0031072; GO:0042026; GO:0044183; GO:0051085; GO:0140662	chaperone cofactor-dependent protein refolding [GO:0051085]; protein refolding [GO:0042026]	cytoplasm [GO:0005737]	ATP binding [GO:0005524]; ATP hydrolysis activity [GO:0016887]; ATP-dependent protein folding chaperone [GO:0140662]; heat shock protein binding [GO:0031072]; protein folding chaperone [GO:0044183]
Ms.00g853500	G7L005	Heat shock 70 kDa protein	GO:0005524; GO:0005737; GO:0016887; GO:0031072; GO:0042026; GO:0044183; GO:0051085; GO:0140662	chaperone cofactor-dependent protein refolding [GO:0051085]; protein refolding [GO:0042026]	cytoplasm [GO:0005737]	ATP binding [GO:0005524]; ATP hydrolysis activity [GO:0016887]; ATP-dependent protein folding chaperone [GO:0140662]; heat shock protein binding [GO:0031072]; protein folding chaperone [GO:0044183]
Ms.00g818730	G7L008	Heat shock cognate 70 kDa protein	GO:0005524; GO:0005737; GO:0016887; GO:0031072; GO:0042026; GO:0044183; GO:0051085; GO:0140662	chaperone cofactor-dependent protein refolding [GO:0051085]; protein refolding [GO:0042026]	cytoplasm [GO:0005737]	ATP binding [GO:0005524]; ATP hydrolysis activity [GO:0016887]; ATP-dependent protein folding chaperone [GO:0140662]; heat shock protein binding [GO:0031072]; protein folding chaperone [GO:0044183]
Ms.00g818690	G7L008	Heat shock cognate 70 kDa protein	GO:0005524; GO:0005737; GO:0016887; GO:0031072; GO:0042026; GO:0044183; GO:0051085; GO:0140662	chaperone cofactor-dependent protein refolding [GO:0051085]; protein refolding [GO:0042026]	cytoplasm [GO:0005737]	ATP binding [GO:0005524]; ATP hydrolysis activity [GO:0016887]; ATP-dependent protein folding chaperone [GO:0140662]; heat shock protein binding [GO:0031072]; protein folding chaperone [GO:0044183]
Ms.00g853620	G7L008	Heat shock cognate 70 kDa protein	GO:0005524; GO:0005737; GO:0016887; GO:0031072; GO:0042026; GO:0044183; GO:0051085; GO:0140662	chaperone cofactor-dependent protein refolding [GO:0051085]; protein refolding [GO:0042026]	cytoplasm [GO:0005737]	ATP binding [GO:0005524]; ATP hydrolysis activity [GO:0016887]; ATP-dependent protein folding chaperone [GO:0140662]; heat shock protein binding [GO:0031072]; protein folding chaperone [GO:0044183]
Ms.00g651000	A0A2Z6MTH9	DNA mismatch repair protein S5 domain-containing	GO:0005524; GO:0005634; GO:0006298; GO:0016887; GO:0030983; GO:0032300; GO:0140664	mismatch repair [GO:0006298]	mismatch repair complex [GO:0032300]; nucleus [GO:0005634]	ATP binding [GO:0005524]; ATP hydrolysis activity [GO:0016887]; ATP-dependent DNA damage sensor activity [GO:0140664]; mismatched DNA binding [GO:0030983]
Ms.00g725440	G7K6W0	Growth-regulating factor	GO:0005524; GO:0005634; GO:0006351; GO:0006355; GO:0099402	DNA-templated transcription [GO:0006351]; plant organ development [GO:0099402]; regulation of DNA-templated transcription [GO:0006355]	nucleus [GO:0005634]	ATP binding [GO:0005524]
Ms.00g695980	A0A396HR19	RNA-directed DNA polymerase	GO:0003676; GO:0003964; GO:0004190; GO:0006508; GO:0008270; GO:0015074	DNA integration [GO:0015074]; proteolysis [GO:0006508]		aspartic-type endopeptidase activity [GO:0004190]; nucleic acid binding [GO:0003676]; RNA-directed DNA polymerase activity [GO:0003964]; zinc ion binding [GO:0008270]
Ms.00g780040	A0A396HR19	RNA-directed DNA polymerase	GO:0003676; GO:0003964; GO:0004190; GO:0006508; GO:0008270; GO:0015074	DNA integration [GO:0015074]; proteolysis [GO:0006508]		aspartic-type endopeptidase activity [GO:0004190]; nucleic acid binding [GO:0003676]; RNA-directed DNA polymerase activity [GO:0003964]; zinc ion binding [GO:0008270]
Ms.00g097930	A0A2K3PRW5	Ty3/gypsy retrotransposon protein	GO:0003676; GO:0003964; GO:0004190; GO:0006508; GO:0015074	DNA integration [GO:0015074]; proteolysis [GO:0006508]		aspartic-type endopeptidase activity [GO:0004190]; nucleic acid binding [GO:0003676]; RNA-directed DNA polymerase activity [GO:0003964]
Ms.00g637030	A0A2K3PRW5	Ty3/gypsy retrotransposon protein	GO:0003676; GO:0003964; GO:0004190; GO:0006508; GO:0015074	DNA integration [GO:0015074]; proteolysis [GO:0006508]		aspartic-type endopeptidase activity [GO:0004190]; nucleic acid binding [GO:0003676]; RNA-directed DNA polymerase activity [GO:0003964]
Ms.00g760170	A0A2K3PRW5	Ty3/gypsy retrotransposon protein	GO:0003676; GO:0003964; GO:0004190; GO:0006508; GO:0015074	DNA integration [GO:0015074]; proteolysis [GO:0006508]		aspartic-type endopeptidase activity [GO:0004190]; nucleic acid binding [GO:0003676]; RNA-directed DNA polymerase activity [GO:0003964]
Ms.00g097940	A0A2Z6LLK1	Reverse transcriptase	GO:0003676; GO:0003964; GO:0004190; GO:0006508; GO:0015074	DNA integration [GO:0015074]; proteolysis [GO:0006508]		aspartic-type endopeptidase activity [GO:0004190]; nucleic acid binding [GO:0003676]; RNA-directed DNA polymerase activity [GO:0003964]
Ms.00g832080	A0A2K3MY58	Retrotransposon-related protein	GO:0004190; GO:0006508; GO:0043227	proteolysis [GO:0006508]	membrane-bounded organelle [GO:0043227]	aspartic-type endopeptidase activity [GO:0004190]
Ms.00g568730	A0A072VD42	arginine--tRNA ligase	GO:0004814; GO:0005524; GO:0005737; GO:0006420; GO:0009791; GO:0048608	arginyl-tRNA aminoacylation [GO:0006420]; post-embryonic development [GO:0009791]; reproductive structure development [GO:0048608]	cytoplasm [GO:0005737]	arginine-tRNA ligase activity [GO:0004814]; ATP binding [GO:0005524]
Ms.00g568790	A0A2K3NWR9	Alpha-L-fucosidase 2-like protein (Fragment)	GO:0004560; GO:0005975	carbohydrate metabolic process [GO:0005975]		alpha-L-fucosidase activity [GO:0004560]
Ms.00g908580	G8A1T6	Disease resistance protein (TIR-NBS-LRR class)	GO:0006952; GO:0007165; GO:0016787; GO:0043531	defense response [GO:0006952]; signal transduction [GO:0007165]		ADP binding [GO:0043531]; hydrolase activity [GO:0016787]
Ms.00g868960	A0A072TNJ2	Disease resistance protein (TIR-NBS-LRR class),	GO:0006952; GO:0007165; GO:0016787; GO:0043531; GO:0051707	defense response [GO:0006952]; response to other organism [GO:0051707]; signal transduction [GO:0007165]		ADP binding [GO:0043531]; hydrolase activity [GO:0016787]
Ms.00g141000	A0A396ILF7	Putative P-loop containing nucleoside triphosphate	GO:0006952; GO:0016787; GO:0043531; GO:0051707	defense response [GO:0006952]; response to other organism [GO:0051707]		ADP binding [GO:0043531]; hydrolase activity [GO:0016787]
Ms.00g141030	A0A396ILF7	Putative P-loop containing nucleoside triphosphate	GO:0006952; GO:0016787; GO:0043531; GO:0051707	defense response [GO:0006952]; response to other organism [GO:0051707]		ADP binding [GO:0043531]; hydrolase activity [GO:0016787]
Ms.00g637940	A0A396IQ29	Putative P-loop containing nucleoside triphosphate	GO:0006952; GO:0016787; GO:0043531	defense response [GO:0006952]		ADP binding [GO:0043531]; hydrolase activity [GO:0016787]
Ms.00g525140	G7LGU3	Disease resistance protein (TIR-NBS-LRR class)	GO:0003677; GO:0006952; GO:0007165; GO:0008757; GO:0016887; GO:0043531	defense response [GO:0006952]; signal transduction [GO:0007165]		ADP binding [GO:0043531]; ATP hydrolysis activity [GO:0016887]; DNA binding [GO:0003677]; S-adenosylmethionine-dependent methyltransferase activity [GO:0008757]
Ms.00g501520	G7LC17	Disease resistance protein (TIR-NBS-LRR class)	GO:0006952; GO:0007165; GO:0016887; GO:0043531	defense response [GO:0006952]; signal transduction [GO:0007165]		ADP binding [GO:0043531]; ATP hydrolysis activity [GO:0016887]
Ms.00g636460	A0A2Z6N697	NB-ARC domain-containing protein	GO:0006952; GO:0043531; GO:0051707	defense response [GO:0006952]; response to other organism [GO:0051707]		ADP binding [GO:0043531]
Ms.00g561100	A0A072VSK9	Disease resistance protein (CC-NBS-LRR class)	GO:0006952; GO:0043531	defense response [GO:0006952]		ADP binding [GO:0043531]
Ms.00g391290	G7J1R6	Putative shikimate O-hydroxycinnamoyltransferase	GO:0016747; GO:0047172			acyltransferase activity, transferring groups other than amino-acyl groups [GO:0016747]; shikimate O-hydroxycinnamoyltransferase activity [GO:0047172]
Ms.00g052500	G7I7F5	Benzyl alcohol O-benzoyltransferase	GO:0016747			acyltransferase activity, transferring groups other than amino-acyl groups [GO:0016747]
Ms.00g826230	G7K805	Patatin	GO:0004620; GO:0016042; GO:0047372	lipid catabolic process [GO:0016042]		acylglycerol lipase activity [GO:0047372]; phospholipase activity [GO:0004620]
Ms.00g666470	G7J2P5	Acyl-coenzyme A thioesterase-like protein	GO:0047617			acyl-CoA hydrolase activity [GO:0047617]
Ms.00g015860	I1K925	Aspartate/glutamate/uridylate kinase domain-containing	GO:0003991; GO:0004042; GO:0005524; GO:0005737; GO:0006526; GO:0016310	arginine biosynthetic process [GO:0006526]; phosphorylation [GO:0016310]	cytoplasm [GO:0005737]	acetyl-CoA:L-glutamate N-acetyltransferase activity [GO:0004042]; acetylglutamate kinase activity [GO:0003991]; ATP binding [GO:0005524]
Ms.00g307160	A0A2K3P2F9	DNA polymerase	GO:0003677; GO:0003887; GO:0005634; GO:0016020; GO:0030145; GO:0051575; GO:0097510	base-excision repair, AP site formation via deaminated base removal [GO:0097510]	membrane [GO:0016020]; nucleus [GO:0005634]	5'-deoxyribose-5-phosphate lyase activity [GO:0051575]; DNA binding [GO:0003677]; DNA-directed DNA polymerase activity [GO:0003887]; manganese ion binding [GO:0030145]
Ms.00g372850	A0A1S3E802	DNA polymerase	GO:0000166; GO:0003677; GO:0003887; GO:0005634; GO:0006260; GO:0046872; GO:0051539	DNA replication [GO:0006260]	nucleus [GO:0005634]	4 iron, 4 sulfur cluster binding [GO:0051539]; DNA binding [GO:0003677]; DNA-directed DNA polymerase activity [GO:0003887]; metal ion binding [GO:0046872]; nucleotide binding [GO:0000166]
Ms.00g604490	B7FJJ8	3-beta hydroxysteroid dehydrogenase/isomerase	GO:0003854; GO:0006694	steroid biosynthetic process [GO:0006694]		3-beta-hydroxy-delta5-steroid dehydrogenase activity [GO:0003854]
Ms.00g304660	A0A396JUJ2	Putative RNA helicase	GO:0003677; GO:0003724; GO:0005524; GO:0006281; GO:0016787; GO:0043138	DNA repair [GO:0006281]		3'-5' DNA helicase activity [GO:0043138]; ATP binding [GO:0005524]; DNA binding [GO:0003677]; hydrolase activity [GO:0016787]; RNA helicase activity [GO:0003724]
Ms.00g557200	G7I4C6	2-(3-amino-3-carboxypropyl)histidine synthase	GO:0017183; GO:0046872; GO:0051536; GO:0090560	protein histidyl modification to diphthamide [GO:0017183]		2-(3-amino-3-carboxypropyl)histidine synthase activity [GO:0090560]; iron-sulfur cluster binding [GO:0051536]; metal ion binding [GO:0046872]
Ms.00g224520	A0A396GU83	Putative 1-phosphatidylinositol-4-phosphate	GO:0016020; GO:0016308; GO:0016310	phosphorylation [GO:0016310]	membrane [GO:0016020]	1-phosphatidylinositol-4-phosphate 5-kinase activity [GO:0016308]
Ms.00g834960	G7L275	ACT domain-containing protein ACR	GO:0008773; GO:0016597			[protein-PII] uridylyltransferase activity [GO:0008773]; amino acid binding [GO:0016597]
Ms.00g628300	A0A8K1TP47	Nucleoprotein	GO:0019013		viral nucleocapsid [GO:0019013]
Ms.00g524640	Q1S5M0	Putative transcription factor WD40-like family	GO:0048188		Set1C/COMPASS complex [GO:0048188]
Ms.00g692080	E3UV65	NAP1	GO:0000902; GO:0016477; GO:0030031; GO:0030866; GO:0031209	cell migration [GO:0016477]; cell morphogenesis [GO:0000902]; cell projection assembly [GO:0030031]; cortical actin cytoskeleton organization [GO:0030866]	SCAR complex [GO:0031209]
Ms.00g491230	A0A396GKD2	Putative 26S proteasome regulatory subunit	GO:0000502		proteasome complex [GO:0000502]
Ms.00g707820	A0A2Z6LRN2	X8 domain-containing protein	GO:0009506		plasmodesma [GO:0009506]
Ms.00g839790	A0A072U4M0	Downstream neighbor of Son-like protein,	GO:0005634; GO:0033260	nuclear DNA replication [GO:0033260]	nucleus [GO:0005634]
Ms.00g771500	A0A072UAR5	Uncharacterized protein	GO:0005730; GO:0042273	ribosomal large subunit biogenesis [GO:0042273]	nucleolus [GO:0005730]
Ms.00g771620	A0A072UAR5	Uncharacterized protein	GO:0005730; GO:0042273	ribosomal large subunit biogenesis [GO:0042273]	nucleolus [GO:0005730]
Ms.00g771380	A0A072UVL5	Putative plant transposon protein domain-containing	GO:0005730; GO:0042273	ribosomal large subunit biogenesis [GO:0042273]	nucleolus [GO:0005730]
Ms.00g877440	A0A151SA79	Transportin-3	GO:0016020		membrane [GO:0016020]
Ms.00g859130	A0A1S2YR11	Protein PGR	GO:0016020		membrane [GO:0016020]
Ms.00g924140	A0A1S2YR11	Protein PGR	GO:0016020		membrane [GO:0016020]
Ms.00g924130	A0A1S2YR11	Protein PGR	GO:0016020		membrane [GO:0016020]
Ms.00g740790	A0A2Z6P9C2	Reverse transcriptase domain-containing protein	GO:0016020		membrane [GO:0016020]
Ms.00g654640	A0A2Z6PLF5	Retrotransposon gag domain-containing protein	GO:0016020		membrane [GO:0016020]
Ms.00g736940	A0A396HL42	Putative F-box associated interaction domain-containing	GO:0016020		membrane [GO:0016020]
Ms.00g624560	A0A396IPL9	Transmembrane protein	GO:0016020		membrane [GO:0016020]
Ms.00g424040	A0A396JAU5	Transmembrane protein	GO:0016020		membrane [GO:0016020]
Ms.00g490410	A0A8H9IQ02	Uncharacterized protein	GO:0016020		membrane [GO:0016020]
Ms.00g844550	A2Q1W6	Copine C-terminal domain-containing protein	GO:0016020		membrane [GO:0016020]
Ms.00g867160	G7IPN0	Oligosaccaryltransferase	GO:0016020		membrane [GO:0016020]
Ms.00g604330	G7ISF7	Myosin heavy chain-like protein, putative	GO:0016020		membrane [GO:0016020]
Ms.00g334030	G7K1T3	Transmembrane protein, putative	GO:0016020		membrane [GO:0016020]
Ms.00g725240	G7K428	Transmembrane protein, putative	GO:0016020		membrane [GO:0016020]
Ms.00g835940	G7KVM7	Transmembrane protein, putative	GO:0016020		membrane [GO:0016020]
Ms.00g382570	G7L3E0	DUF247 domain protein	GO:0016020		membrane [GO:0016020]
Ms.00g871340	A0A2Z6NQ83	Mediator of RNA polymerase II transcription	GO:0016592		mediator complex [GO:0016592]
Ms.00g110040	A0A6P5X0Y6	Golgin candidate 5-like isoform X1	GO:0005794		Golgi apparatus [GO:0005794]
Ms.00g041830	A0A2K3NL80	Exocyst complex component SEC5	GO:0000145; GO:0006887; GO:0006893; GO:0015031	exocytosis [GO:0006887]; Golgi to plasma membrane transport [GO:0006893]; protein transport [GO:0015031]	exocyst [GO:0000145]
Ms.00g041820	A0A3Q7XP83	Exocyst complex component SEC5	GO:0000145; GO:0006887; GO:0006893; GO:0015031	exocytosis [GO:0006887]; Golgi to plasma membrane transport [GO:0006893]; protein transport [GO:0015031]	exocyst [GO:0000145]
Ms.00g871580	A0A6A4QSH4	Transmembrane 9 superfamily member	GO:0000139; GO:0010008		endosome membrane [GO:0010008]; Golgi membrane [GO:0000139]
Ms.00g633050	A0A072VC56	Inner membrane import protein Tic22, putative	GO:0009507; GO:0015031	protein transport [GO:0015031]	chloroplast [GO:0009507]
Ms.00g238580	A0A9D4ZVT4	Uncharacterized protein	GO:0044599		AP-5 adaptor complex [GO:0044599]
Ms.00g380980	A0A2Z6P983	TIR domain-containing protein	GO:0007165	signal transduction [GO:0007165]
Ms.00g642760	G7J004	Localized small heat shock protein	GO:0009408	response to heat [GO:0009408]
Ms.00g824020	G7KVD1	Late embryogenesis abundant protein	GO:0009793	embryo development ending in seed dormancy [GO:0009793]
Ms.00g789620	A0A396I6V0	Uncharacterized protein	GO:0006952	defense response [GO:0006952]
Ms.00g172720	A0A3Q7YBF2	Disease resistance protein At4g27190-like	GO:0006952	defense response [GO:0006952]
Ms.00g581350	A0A2K3MYW8	Alpha-L-fucosidase 2-like protein (Fragment)	GO:0005975	carbohydrate metabolic process [GO:0005975]
Ms.00g882560	A0A072TEF8	Uncharacterized protein (Fragment)
Ms.00g677720	A0A072TFQ0	Uncharacterized protein
Ms.00g638630	A0A072TH72	DUF4283 domain protein
Ms.00g756530	A0A072TH72	DUF4283 domain protein
Ms.00g602430	A0A072THP0	Helitron helicase-like domain-containing
Ms.00g654480	A0A072TII2	DUF4283 domain protein
Ms.00g818050	A0A072TIW8	Transmembrane protein
Ms.00g813880	A0A072TJC0	Uncharacterized protein
Ms.00g813030	A0A072TKK6	Uncharacterized protein
Ms.00g790150	A0A072TTR5	Uncharacterized protein
Ms.00g408540	A0A072TVX4	Putative C2 domain-containing protein
Ms.00g848460	A0A072TYL9	F-box protein interaction domain protein
Ms.00g622550	A0A072U084	Uncharacterized protein
Ms.00g559830	A0A072U1E9	Uncharacterized protein
Ms.00g524530	A0A072U1F2	DUF4283 domain protein
Ms.00g771450	A0A072U7R4	Uncharacterized protein
Ms.00g771580	A0A072U7R4	Uncharacterized protein
Ms.00g361610	A0A072U7S7	F-box/RNI/FBD-like domain protein
Ms.00g377150	A0A072U9S0	Uncharacterized protein
Ms.00g820400	A0A072UAQ8	RNA-directed DNA polymerase
Ms.00g727530	A0A072UDU0	Uncharacterized protein
Ms.00g727510	A0A072UDU0	Uncharacterized protein
Ms.00g797790	A0A072UI26	Transmembrane protein, putative
Ms.00g377140	A0A072UK10	Leguminosin proline-rich group669 secreted
Ms.00g082240	A0A072UK42	No-apical-meristem-associated carboxy-terminal
Ms.00g528390	A0A072ULB3	Transmembrane protein
Ms.00g933350	A0A072ULW8	Uncharacterized protein
Ms.00g730570	A0A072UPR6	CCHC-type domain-containing protein
Ms.00g768440	A0A072USS5	Uncharacterized protein
Ms.00g799050	A0A072UV21	Envelope-like protein, putative
Ms.00g800480	A0A072UV21	Envelope-like protein, putative
Ms.00g907970	A0A072UV21	Envelope-like protein, putative
Ms.00g908010	A0A072UV21	Envelope-like protein, putative
Ms.00g908040	A0A072UV21	Envelope-like protein, putative
Ms.00g908510	A0A072UV21	Envelope-like protein, putative
Ms.00g907900	A0A072UV21	Envelope-like protein, putative
Ms.00g170530	A0A072UXT7	Transmembrane protein
Ms.00g460800	A0A072V1Z8	Uncharacterized protein
Ms.00g460810	A0A072V1Z8	Uncharacterized protein
Ms.00g460830	A0A072V1Z8	Uncharacterized protein
Ms.00g460840	A0A072V1Z8	Uncharacterized protein
Ms.00g460860	A0A072V1Z8	Uncharacterized protein
Ms.00g460880	A0A072V1Z8	Uncharacterized protein
Ms.00g460890	A0A072V1Z8	Uncharacterized protein
Ms.00g154340	A0A072V254	BRCT domain DNA repair protein
Ms.00g547720	A0A072V7Y2	DUF4283 domain protein
Ms.00g882990	A0A072V8A2	Putative plant transposon protein domain-containing
Ms.00g748670	A0A072V8S8	Uncharacterized protein
Ms.00g572920	A0A072VFY5	Transmembrane protein
Ms.00g558580	A0A072VGQ7	Pyridine nucleotide-disulfide oxidoreductase
Ms.00g035040	A0A072VGZ0	DUF4283 domain protein
Ms.00g870110	A0A072VJG3	DUF4219 domain-containing protein
Ms.00g787250	A0A072VKV8	Uncharacterized protein
Ms.00g918520	A0A0K9Q7S9	Uncharacterized protein (Fragment)
Ms.00g935880	A0A0K9Q7S9	Uncharacterized protein (Fragment)
Ms.00g452640	A0A151R5W2	Retrovirus-related Pol polyprotein from transposon
Ms.00g123750	A0A1S2XD50	F-box protein At3g17480
Ms.00g778290	A0A1S2XVQ1	Pentatricopeptide repeat-containing protein
Ms.00g409700	A0A1S2Y0H2	Uncharacterized protein LOC101489415
Ms.00g638620	A0A1S2Z5S1	Uncharacterized protein LOC101501792
Ms.00g372860	A0A2K3JPJ5	F-box/LRR-repeat protein (Fragment)
Ms.00g614860	A0A2K3KJM1	Ribonuclease H (Fragment)
Ms.00g773520	A0A2K3LCC9	Reverse transcriptase Ty1/copia-type domain-containing
Ms.00g520500	A0A2K3LJP4	Transcription factor
Ms.00g278280	A0A2K3LK24	Uncharacterized protein
Ms.00g395290	A0A2K3LT60	Uncharacterized protein
Ms.00g151330	A0A2K3MFI6	Uncharacterized protein
Ms.00g676400	A0A2K3N1H0	Cyclin-D1-1
Ms.00g858510	A0A2K3N9F9	F-box/kelch-repeat protein
Ms.00g722940	A0A2K3NBD8	Ribonuclease H (Fragment)
Ms.00g855800	A0A2K3NEP4	Protein AATF-like (Fragment)
Ms.00g774870	A0A2K3NF49	Replication factor-A carboxy-terminal domain
Ms.00g866960	A0A2K3NK54	Ribonuclease H
Ms.00g750820	A0A2K3NK54	Ribonuclease H
Ms.00g173930	A0A2K3NNE4	Non-haem dioxygenase N-terminal domain-containing
Ms.00g015440	A0A2K3P5Z0	SURF1-like protein
Ms.00g637340	A0A2K3PEN5	Putative NBS-LRR resistance protein (Fragment)
Ms.00g784250	A0A2K3PIA7	Ribonuclease H (Fragment)
Ms.00g428440	A0A2Z6LGJ9	Reverse transcriptase zinc-binding domain-containing
Ms.00g867940	A0A2Z6MLE9	Uncharacterized protein
Ms.00g773510	A0A2Z6MWP8	Reverse transcriptase Ty1/copia-type domain-containing
Ms.00g836190	A0A2Z6MYV1	DUF4219 domain-containing protein
Ms.00g465410	A0A2Z6NB02	Rapid ALkalinization Factor
Ms.00g522670	A0A2Z6NFK4	SWIM-type domain-containing protein
Ms.00g720450	A0A2Z6NFW7	Reverse transcriptase domain-containing protein
Ms.00g003200	A0A2Z6P5P7	Replication factor A C-terminal domain-containing
Ms.00g373130	A0A2Z6P5P7	Replication factor A C-terminal domain-containing
Ms.00g726290	A0A2Z6PAY7	Reverse transcriptase domain-containing protein
Ms.00g512170	A0A2Z6PD50	CCHC-type domain-containing protein
Ms.00g861260	A0A2Z6PGA4	Reverse transcriptase domain-containing protein
Ms.00g678910	A0A2Z6PJD5	Reverse transcriptase domain-containing protein
Ms.00g378470	A0A2Z6PN42	Uncharacterized protein
Ms.00g264940	A0A371HBW8	Uncharacterized protein (Fragment)
Ms.00g560020	A0A381WI33	Neutral/alkaline non-lysosomal ceramidase
Ms.00g643060	A0A392LZF6	NBS-containing resistance-like protein
Ms.00g094180	A0A392M9V3	Enzymatic polyprotein (Fragment)
Ms.00g585650	A0A392MAB2	RNA-directed DNA polymerase (Reverse transcriptase)
Ms.00g540230	A0A392MF15	Zinc knuckle CX2CX4HX4C domain-containing
Ms.00g373020	A0A392MRD0	Uncharacterized protein (Fragment)
Ms.00g093720	A0A392MW62	NHL domain-containing protein (Fragment)
Ms.00g585640	A0A392MZ27	DUF4283 domain protein (Fragment)
Ms.00g722730	A0A392MZ27	DUF4283 domain protein (Fragment)
Ms.00g813930	A0A392N5R0	ABC transporter B family member
Ms.00g223000	A0A392NAB2	Adenosylhomocysteinase-like
Ms.00g332050	A0A392NAE1	Uncharacterized protein (Fragment)
Ms.00g143700	A0A392NDC5	Uncharacterized protein (Fragment)
Ms.00g587900	A0A392NER8	RNA-directed DNA polymerase (Reverse transcriptase)
Ms.00g408650	A0A392NYG6	Importin subunit alpha-1-like (Fragment)
Ms.00g664430	A0A392P375	Digestive organ expansion factor-like protein
Ms.00g664470	A0A392P375	Digestive organ expansion factor-like protein
Ms.00g524650	A0A392PNK2	Uncharacterized protein
Ms.00g669940	A0A392PT50	Copia protein
Ms.00g717130	A0A392QH73	DUF4283 domain protein (Fragment)
Ms.00g314510	A0A392QN98	Plant/T31B5-30 protein
Ms.00g082080	A0A392QY98	Uncharacterized protein
Ms.00g767400	A0A392RVY3	Secreted protein (Fragment)
Ms.00g931940	A0A392SJ19	Gag-pol polyprotein (Fragment)
Ms.00g612780	A0A396G9L8	DUF4219 domain-containing protein
Ms.00g826090	A0A396GX52	Putative F-box associated interaction domain-containing
Ms.00g334010	A0A396H397	Putative FBD domain-containing protein
Ms.00g355800	A0A396HC28	Uncharacterized protein
Ms.00g712770	A0A396HEP0	Uncharacterized protein
Ms.00g712780	A0A396HEP0	Uncharacterized protein
Ms.00g784150	A0A396HEP0	Uncharacterized protein
Ms.00g771560	A0A396HFM9	Uncharacterized protein
Ms.00g703660	A0A396HPV9	Putative transcription factor interactor
Ms.00g326260	A0A396HSM2	Uncharacterized protein
Ms.00g638780	A0A396HW66	Uncharacterized protein
Ms.00g375950	A0A396HX03	Uncharacterized protein
Ms.00g933900	A0A396HYZ1	Uncharacterized protein
Ms.00g883010	A0A396I5Q5	Uncharacterized protein
Ms.00g712790	A0A396I733	Uncharacterized protein
Ms.00g771390	A0A396I733	Uncharacterized protein
Ms.00g771410	A0A396IML4	Uncharacterized protein
Ms.00g771470	A0A396IML4	Uncharacterized protein
Ms.00g627980	A0A396IU01	CC-NBS-LRR resistance protein
Ms.00g771270	A0A396JCY6	Uncharacterized protein
Ms.00g771280	A0A396JCY6	Uncharacterized protein
Ms.00g771460	A0A396JCY6	Uncharacterized protein
Ms.00g028350	A0A396JWF1	Putative transcription factor interactor
Ms.00g028410	A0A396JWF1	Putative transcription factor interactor
Ms.00g028420	A0A396JWF1	Putative transcription factor interactor
Ms.00g028700	A0A396JWF1	Putative transcription factor interactor
Ms.00g600110	A0A396K1J8	Putative transposase, Ptta/En/Spm, plant
Ms.00g451700	A0A396K3U0	Uncharacterized protein
Ms.00g265660	A0A3B1IQT5	Uncharacterized protein
Ms.00g304770	A0A401QMG3	Uncharacterized protein
Ms.00g140990	A0A4D6M4E7	Rx N-terminal domain-containing protein
Ms.00g924070	A0A5A7VDZ3	Uncharacterized protein
Ms.00g929970	A0A5A7VDZ3	Uncharacterized protein
Ms.00g928470	A0A5A7VDZ3	Uncharacterized protein
Ms.00g918360	A0A5A7VDZ3	Uncharacterized protein
Ms.00g930030	A0A5A7VDZ3	Uncharacterized protein
Ms.00g928530	A0A5A7VDZ3	Uncharacterized protein
Ms.00g935950	A0A5A7VDZ3	Uncharacterized protein
Ms.00g930090	A0A5A7VDZ3	Uncharacterized protein
Ms.00g928420	A0A5A7VHT7	Uncharacterized protein
Ms.00g918290	A0A5A7VHT7	Uncharacterized protein
Ms.00g918420	A0A5B0MXN1	Uncharacterized protein
Ms.00g929950	A0A5B0MY53	Uncharacterized protein
Ms.00g918480	A0A5B0MY53	Uncharacterized protein
Ms.00g918490	A0A5B0MY53	Uncharacterized protein
Ms.00g924050	A0A5B0MY53	Uncharacterized protein
Ms.00g928440	A0A5B0MY53	Uncharacterized protein
Ms.00g928450	A0A5B0MY53	Uncharacterized protein
Ms.00g935860	A0A5B0MY53	Uncharacterized protein
Ms.00g918340	A0A5B0MY53	Uncharacterized protein
Ms.00g924110	A0A5B0MY53	Uncharacterized protein
Ms.00g928510	A0A5B0MY53	Uncharacterized protein
Ms.00g918400	A0A5B0MY53	Uncharacterized protein
Ms.00g930070	A0A5B0MY53	Uncharacterized protein
Ms.00g924030	A0A5B0MYP4	Uncharacterized protein
Ms.00g918500	A0A5B0MYP4	Uncharacterized protein
Ms.00g935850	A0A5B0MYP4	Uncharacterized protein
Ms.00g918330	A0A5B0MYP4	Uncharacterized protein
Ms.00g924090	A0A5B0MYP4	Uncharacterized protein
Ms.00g929990	A0A5B0MYP4	Uncharacterized protein
Ms.00g928490	A0A5B0MYP4	Uncharacterized protein
Ms.00g935910	A0A5B0MYP4	Uncharacterized protein
Ms.00g930050	A0A5B0MYP4	Uncharacterized protein
Ms.00g928550	A0A5B0MYP4	Uncharacterized protein
Ms.00g935830	A0A5B0MZH2	Uncharacterized protein
Ms.00g924040	A0A5B0N0R4	Uncharacterized protein
Ms.00g930060	A0A5B0N0R4	Uncharacterized protein
Ms.00g918470	A0A5B0N0W0	Uncharacterized protein
Ms.00g924060	A0A5B0N0W0	Uncharacterized protein
Ms.00g928460	A0A5B0N0W0	Uncharacterized protein
Ms.00g935870	A0A5B0N0W0	Uncharacterized protein
Ms.00g918350	A0A5B0N0W0	Uncharacterized protein
Ms.00g918530	A0A5B0N0W0	Uncharacterized protein
Ms.00g924120	A0A5B0N0W0	Uncharacterized protein
Ms.00g928520	A0A5B0N0W0	Uncharacterized protein
Ms.00g935940	A0A5B0N0W0	Uncharacterized protein
Ms.00g918410	A0A5B0N0W0	Uncharacterized protein
Ms.00g152690	A0A7J7B2S1	Protoporphyrinogen oxidase
Ms.00g774380	A0A914GV64	Uncharacterized protein
Ms.00g271990	A0A941LTD5	Uncharacterized protein
Ms.00g391310	A0A9D4WYX0	Uncharacterized protein
Ms.00g887340	A0A9D4X7H4	Uncharacterized protein
Ms.00g895610	A0A9D4XCU8	Uncharacterized protein
Ms.00g376620	A0A9D4XP65	Uncharacterized protein
Ms.00g116520	A0A9D5GZ49	Uncharacterized protein
Ms.00g650690	A2Q1S1	WD40-like
Ms.00g697490	A2Q2M0	Gag-pol polyprotein
Ms.00g726330	A2Q2V5	Uncharacterized protein
Ms.00g801290	A2Q2W2	Uncharacterized protein
Ms.00g906830	A2Q510	IMP dehydrogenase/GMP reductase, related
Ms.00g854790	A2Q609	Cyclin-like F-box; F-box protein interaction
Ms.00g796210	G7IM47	Uncharacterized protein
Ms.00g796230	G7IM47	Uncharacterized protein
Ms.00g796300	G7IM47	Uncharacterized protein
Ms.00g604380	G7ISD9	Auxin-repressed/dormancy-associated protein
Ms.00g151570	G7IX92	Cyclin-like F-box protein
Ms.00g141010	G7J0J3	NB-ARC domain disease resistance protein, putative
Ms.00g141070	G7J0J3	NB-ARC domain disease resistance protein, putative
Ms.00g766710	G7J3Y2	VQ motif protein
Ms.00g133700	G7J4I3	F-box/RNI/FBD-like domain protein
Ms.00g557090	G7J9V0	DUF4283 domain protein
Ms.00g646190	G7J9V0	DUF4283 domain protein
Ms.00g726440	G7J9V0	DUF4283 domain protein
Ms.00g839360	G7JB72	Transmembrane protein
Ms.00g864430	G7JIP0	Uncharacterized protein
Ms.00g928210	G7JLH7	Transmembrane protein
Ms.00g312170	G7JM59	Cystatin domain-containing protein
Ms.00g636980	G7JQV2	DUF4283 domain protein
Ms.00g320440	G7JXB2	F-box/RNI/FBD-like domain protein
Ms.00g304720	G7JZ09	BURP domain protein
Ms.00g593040	G7K1J1	Uncharacterized protein
Ms.00g559970	G7K8U0	Aspartic peptidase domain-containing protein
Ms.00g774760	G7KPD0	Uncharacterized protein
Ms.00g810610	G7KRF0	Uncharacterized protein
Ms.00g813420	G7L077	DUF247 domain protein
Ms.00g596580	G7L1K7	Brf1 TBP-binding domain-containing protein
Ms.00g544090	H9D2D5	Snakin-1
Ms.00g655450	I3SK47	DUF295 domain-containing protein
Ms.00g854770	Q2HSG5	F-box protein interaction domain protein
Ms.00g854820	Q2HSG5	F-box protein interaction domain protein
Ms.00g580460	Q2HUJ3	DUF4283 domain protein
Ms.00g568090	Q2HUJ3	DUF4283 domain protein
Ms.00g019590	Q2HVW1	DUF4283 domain-containing protein
Ms.00g770400	Q2HW06	Uncharacterized protein
Ms.00g372760	UPI00084564FA	F-box/FBD/LRR-repeat protein At4g26340-like
Ms.00g701950	UPI000D2F1E39	interaptin-like
Ms.00g837730	UPI000D2F1E39	interaptin-like
Ms.00g642220	UPI000D2F2E4A	protein MAIN-LIKE 2-like
Ms.00g642190	UPI000D2F32EF	putative F-box protein At3g17620
Ms.00g558530	UPI000D2F40EC	pentatricopeptide repeat-containing protein
Ms.00g558490	UPI000D2F40EC	pentatricopeptide repeat-containing protein
Ms.00g558420	UPI000D2F40EC	pentatricopeptide repeat-containing protein
Ms.00g627380	UPI000D2F41B8	glutathione S-transferase T2-like
Ms.00g702260	UPI000D2F4514	serine/threonine-protein phosphatase 7
Ms.00g484850	UPI000D625054	potassium channel AKT1-like isoform X2
Ms.00g864690	UPI0010A3DA8F	probable LRR receptor-like serine/threonine-protein
Ms.00g895590	UPI0010A584AE	pentatricopeptide repeat-containing protein
Ms.00g583520	UPI00125E3EA2	HMG1/2-like protein isoform X1
Ms.00g222990	UPI0012C15564	adenosylhomocysteinase
Ms.00g929900	UPI0019643305	dual specificity protein phosphatase 10
Ms.00g864670	UPI00196733C5	protein MAINTENANCE OF MERISTEMS-like
Ms.00g863670	UPI0019686B18	protein FAR1-RELATED SEQUENCE 5-like
Ms.00g811660	UPI0019688A75	protein FAR1-RELATED SEQUENCE 5
Ms.00g324570	UPI001CFB5A16	clustered mitochondria protein-like isoform
Ms.00g596860	UPI001E6913F4	putative late blight resistance protein
Ms.00g835410	UPI0000D5D955	uncharacterized protein LOC112420849
Ms.00g868730	UPI0000F6EC5D	uncharacterized protein LOC120576100
Ms.00g522610	UPI0007AF1DFD	uncharacterized protein LOC107611448
Ms.00g528500	UPI0007EF2F44	uncharacterized protein LOC108225967
Ms.00g272490	UPI00098DD44F	uncharacterized protein LOC109789074
Ms.00g604400	UPI000D2F1789	uncharacterized protein LOC112422016
Ms.00g637360	UPI000D2F1789	uncharacterized protein LOC112422016
Ms.00g797750	UPI000D2F1AF0	uncharacterized protein LOC112416561
Ms.00g933150	UPI000D2F1AF0	uncharacterized protein LOC112416561
Ms.00g812280	UPI000D2F1C03	uncharacterized protein LOC112419352
Ms.00g910300	UPI000D2F1C03	uncharacterized protein LOC112419352
Ms.00g623860	UPI000D2F1DE5	uncharacterized protein LOC112418563
Ms.00g787490	UPI000D2F1FF9	uncharacterized protein LOC112422150
Ms.00g921850	UPI000D2F2040	uncharacterized protein LOC112418334
Ms.00g828540	UPI000D2F20FA	uncharacterized protein LOC112417411
Ms.00g679160	UPI000D2F2209	uncharacterized protein LOC112418418
Ms.00g817400	UPI000D2F22F8	uncharacterized protein LOC112420759
Ms.00g793320	UPI000D2F2353	uncharacterized protein LOC112419355
Ms.00g703670	UPI000D2F23ED	uncharacterized protein LOC112416732
Ms.00g563550	UPI000D2F25F9	uncharacterized protein LOC112416675
Ms.00g570420	UPI000D2F27E9	uncharacterized protein LOC112416627
Ms.00g705000	UPI000D2F27E9	uncharacterized protein LOC112416627
Ms.00g544230	UPI000D2F2E8B	uncharacterized protein LOC112420950
Ms.00g753440	UPI000D2F324B	uncharacterized protein LOC112418588
Ms.00g799890	UPI000D2F3449	uncharacterized protein LOC112422111
Ms.00g653200	UPI000D2F3527	uncharacterized protein LOC112420237
Ms.00g819200	UPI000D2F3DA4	uncharacterized protein LOC112420887
Ms.00g819220	UPI000D2F3DA4	uncharacterized protein LOC112420887
Ms.00g724530	UPI000D2F3E62	uncharacterized protein LOC112420774
Ms.00g041850	UPI000D2F4524	uncharacterized protein LOC112422828
Ms.00g546350	UPI000DEC129D	uncharacterized protein LOC112805291
Ms.00g921700	UPI00143DA91D	uncharacterized protein LOC117181282
Ms.00g818380	UPI001966F00D	uncharacterized protein LOC112416108
Ms.00g861430	UPI0019671B5F	uncharacterized protein LOC120580547
Ms.00g041020	UPI0019671C14	uncharacterized protein LOC112417303
Ms.00g046170	UPI0019671E81	uncharacterized protein LOC112418398
Ms.00g302170	UPI0019671E81	uncharacterized protein LOC112418398
Ms.00g818110	UPI0019671E81	uncharacterized protein LOC112418398
Ms.00g781570	UPI00196778AB	uncharacterized protein LOC120576068
Ms.00g895480	UPI0019679018	uncharacterized protein LOC120578020
Ms.00g613410	UPI001967B596	uncharacterized protein LOC112419420
Ms.00g768880	UPI001967F7AE	uncharacterized protein LOC120579914
Ms.00g545620	UPI001967FE29	uncharacterized protein LOC120576792
Ms.00g831320	UPI001967FFB8	uncharacterized protein LOC120577016
Ms.00g695600	UPI001E690E02	uncharacterized protein LOC123922256
Ms.00g739200	UPI001E6920D8	uncharacterized mitochondrial protein
Ms.00g726240	UPI001E692D47	uncharacterized protein LOC123891578
Ms.00g726270	UPI001E692D47	uncharacterized protein LOC123891578
Ms.00g172700	UPI001E697D5C	uncharacterized protein LOC123883607 isoform
Ms.00g921750	UPI001ED8AE07	uncharacterized protein LOC124155294
Ms.00g812650	UPI002160A0ED	uncharacterized protein LOC126677201
Ms.00g600050	UPI0021AC38E4	uncharacterized protein LOC126611867
Ms.00g917870	UPI0021D0A0A0	uncharacterized protein LOC127123386
Ms.00g726670	UPI0021D156B4	uncharacterized protein LOC127127466
Ms.00g314270	UPI0021D2265C	uncharacterized protein LOC127122537
