# Supplementary material for: Genomic resources for Australian alfalfa (Medicago sativa L.) genomics: reformatted reference genome, annotated variants, gene presence-absence and diversity analysis from genome re-sequencing
Source: BMC Plant Biol. 2025 Dec 16;26:102. doi: 10.1186/s12870-025-07941-5 (PMC12822192; doi:10.1186/s12870-025-07941-5)
Supplement: Supplementary file 4 — Supplementary Material 4. [file 12870_2025_7941_MOESM4_ESM.xlsx]

## Sheet: Sheet1
PRJNA657410	Bhattarai et al 2021 Transcriptomic analysis of differentially expressed genes in leaves and roots of two alfalfa (Medicago sativa L.) cultivars with different salt tolerance
Run	Assay Type	AvgSpotLen	Bases	BioProject	BioSample	BioSampleModel	Bytes	Center Name	Consent	Cultivar	DATASTORE filetype	DATASTORE provider	DATASTORE region	dev_stage	Experiment	geo_loc_name_country	geo_loc_name_country_continent	geo_loc_name	Instrument	Library Name	LibraryLayout	LibrarySelection	LibrarySource	Organism	Platform	ReleaseDate	Replicates	Sample Name	SRA Study	Tissue	TREATMENT
SRR12458495	RNA-Seq	252	875952000	PRJNA657410	SAMN15828155	Plant	285206762	UNIVERSITY OF SASKATCHEWAN	public	Halo	sra,fastq	gs,s3	gs.US,s3.us-east-1	Vegetative	SRX8952845	Canada	North America	Canada: Saskatchewan\, Saskatoon	Illumina HiSeq 2500	HL0_1.1	PAIRED	PolyA	TRANSCRIPTOMIC	Medicago sativa	ILLUMINA	2020-08-16T00:00:00Z	1	S00C735	SRP277625	leaf	Control		The leaf and root tissue for each cultivar are the same plant
SRR12458494	RNA-Seq	252	866222532	PRJNA657410	SAMN15828156	Plant	281145705	UNIVERSITY OF SASKATCHEWAN	public	Halo	sra,fastq	gs,s3	s3.us-east-1,gs.US	Vegetative	SRX8952846	Canada	North America	Canada: Saskatchewan\, Saskatoon	Illumina HiSeq 2500	HL0_2.1	PAIRED	PolyA	TRANSCRIPTOMIC	Medicago sativa	ILLUMINA	2020-08-16T00:00:00Z	2	S00C736	SRP277625	leaf	Control
SRR12458455	RNA-Seq	252	746797716	PRJNA657410	SAMN15828157	Plant	242557101	UNIVERSITY OF SASKATCHEWAN	public	Halo	sra,fastq	gs,s3	s3.us-east-1,gs.US	Vegetative	SRX8952885	Canada	North America	Canada: Saskatchewan\, Saskatoon	Illumina HiSeq 2500	HL0_3.1	PAIRED	PolyA	TRANSCRIPTOMIC	Medicago sativa	ILLUMINA	2020-08-16T00:00:00Z	3	S00C737	SRP277625	leaf	Control
SRR12458444	RNA-Seq	252	807289056	PRJNA657410	SAMN15828158	Plant	268271389	UNIVERSITY OF SASKATCHEWAN	public	Halo	fastq,sra	s3,gs	gs.US,s3.us-east-1	Vegetative	SRX8952896	Canada	North America	Canada: Saskatchewan\, Saskatoon	Illumina HiSeq 2500	HL0_4.1	PAIRED	PolyA	TRANSCRIPTOMIC	Medicago sativa	ILLUMINA	2020-08-16T00:00:00Z	4	S00C738	SRP277625	leaf	Control
SRR12458463	RNA-Seq	252	986367816	PRJNA657410	SAMN15828167	Plant	320737821	UNIVERSITY OF SASKATCHEWAN	public	Halo	fastq,sra	gs,s3	gs.US,s3.us-east-1	Vegetative	SRX8952877	Canada	North America	Canada: Saskatchewan\, Saskatoon	Illumina HiSeq 2500	HR0_1.1	PAIRED	PolyA	TRANSCRIPTOMIC	Medicago sativa	ILLUMINA	2020-08-16T00:00:00Z	1	S00C741	SRP277625	root	Control
SRR12458462	RNA-Seq	252	1096202520	PRJNA657410	SAMN15828168	Plant	366961372	UNIVERSITY OF SASKATCHEWAN	public	Halo	fastq,sra	s3,gs	gs.US,s3.us-east-1	Vegetative	SRX8952878	Canada	North America	Canada: Saskatchewan\, Saskatoon	Illumina HiSeq 2500	HR0_2.1	PAIRED	PolyA	TRANSCRIPTOMIC	Medicago sativa	ILLUMINA	2020-08-16T00:00:00Z	2	S00C742	SRP277625	root	Control
SRR12458461	RNA-Seq	252	1637267688	PRJNA657410	SAMN15828169	Plant	536453855	UNIVERSITY OF SASKATCHEWAN	public	Halo	sra,fastq	s3,gs	s3.us-east-1,gs.US	Vegetative	SRX8952879	Canada	North America	Canada: Saskatchewan\, Saskatoon	Illumina HiSeq 2500	HR0_3.1	PAIRED	PolyA	TRANSCRIPTOMIC	Medicago sativa	ILLUMINA	2020-08-16T00:00:00Z	3	S00C743	SRP277625	root	Control
SRR12458460	RNA-Seq	252	880934292	PRJNA657410	SAMN15828170	Plant	288750293	UNIVERSITY OF SASKATCHEWAN	public	Halo	fastq,sra	gs,s3	gs.US,s3.us-east-1	Vegetative	SRX8952880	Canada	North America	Canada: Saskatchewan\, Saskatoon	Illumina HiSeq 2500	HR0_4.1	PAIRED	PolyA	TRANSCRIPTOMIC	Medicago sativa	ILLUMINA	2020-08-16T00:00:00Z	4	S00C744	SRP277625	root	Control
SRR12458450	RNA-Seq	252	928023516	PRJNA657410	SAMN15828179	Plant	301072483	UNIVERSITY OF SASKATCHEWAN	public	Vernal	fastq,sra	gs,s3	s3.us-east-1,gs.US	Vegetative	SRX8952890	Canada	North America	Canada: Saskatchewan\, Saskatoon	Illumina HiSeq 2500	VL0_1.1	PAIRED	PolyA	TRANSCRIPTOMIC	Medicago sativa	ILLUMINA	2020-08-16T00:00:00Z	1	S00C74D	SRP277625	leaf	Control
SRR12458449	RNA-Seq	252	954446220	PRJNA657410	SAMN15828180	Plant	311098595	UNIVERSITY OF SASKATCHEWAN	public	Vernal	sra,fastq	gs,s3	gs.US,s3.us-east-1	Vegetative	SRX8952891	Canada	North America	Canada: Saskatchewan\, Saskatoon	Illumina HiSeq 2500	VL0_2.1	PAIRED	PolyA	TRANSCRIPTOMIC	Medicago sativa	ILLUMINA	2020-08-16T00:00:00Z	2	S00C74E	SRP277625	leaf	Control
SRR12458448	RNA-Seq	252	957423852	PRJNA657410	SAMN15828181	Plant	312613540	UNIVERSITY OF SASKATCHEWAN	public	Vernal	sra,fastq	s3,gs	gs.US,s3.us-east-1	Vegetative	SRX8952892	Canada	North America	Canada: Saskatchewan\, Saskatoon	Illumina HiSeq 2500	VL0_3.1	PAIRED	PolyA	TRANSCRIPTOMIC	Medicago sativa	ILLUMINA	2020-08-16T00:00:00Z	3	S00C74F	SRP277625	leaf	Control
SRR12458447	RNA-Seq	252	1100042496	PRJNA657410	SAMN15828182	Plant	355286489	UNIVERSITY OF SASKATCHEWAN	public	Vernal	sra,fastq	gs,s3	gs.US,s3.us-east-1	Vegetative	SRX8952893	Canada	North America	Canada: Saskatchewan\, Saskatoon	Illumina HiSeq 2500	VL0_4.1	PAIRED	PolyA	TRANSCRIPTOMIC	Medicago sativa	ILLUMINA	2020-08-16T00:00:00Z	4	S00C750	SRP277625	leaf	Control
SRR12458437	RNA-Seq	252	876939840	PRJNA657410	SAMN15828191	Plant	294631041	UNIVERSITY OF SASKATCHEWAN	public	Vernal	sra,fastq	gs,s3	gs.US,s3.us-east-1	Vegetative	SRX8952903	Canada	North America	Canada: Saskatchewan\, Saskatoon	Illumina HiSeq 2500	VR0_1.1	PAIRED	PolyA	TRANSCRIPTOMIC	Medicago sativa	ILLUMINA	2020-08-16T00:00:00Z	1	S00C759	SRP277625	root	Control
SRR12458436	RNA-Seq	252	947101680	PRJNA657410	SAMN15828192	Plant	313541218	UNIVERSITY OF SASKATCHEWAN	public	Vernal	sra,fastq	gs,s3	gs.US,s3.us-east-1	Vegetative	SRX8952904	Canada	North America	Canada: Saskatchewan\, Saskatoon	Illumina HiSeq 2500	VR0_2.1	PAIRED	PolyA	TRANSCRIPTOMIC	Medicago sativa	ILLUMINA	2020-08-16T00:00:00Z	2	S00C75A	SRP277625	root	Control
SRR12458435	RNA-Seq	252	1030107456	PRJNA657410	SAMN15828193	Plant	340757672	UNIVERSITY OF SASKATCHEWAN	public	Vernal	fastq,sra	s3,gs	s3.us-east-1,gs.US	Vegetative	SRX8952905	Canada	North America	Canada: Saskatchewan\, Saskatoon	Illumina HiSeq 2500	VR0_3.1	PAIRED	PolyA	TRANSCRIPTOMIC	Medicago sativa	ILLUMINA	2020-08-16T00:00:00Z	3	S00C75B	SRP277625	root	Control
SRR12458434	RNA-Seq	252	954307368	PRJNA657410	SAMN15828194	Plant	316699630	UNIVERSITY OF SASKATCHEWAN	public	Vernal	fastq,sra	s3,gs	s3.us-east-1,gs.US	Vegetative	SRX8952906	Canada	North America	Canada: Saskatchewan\, Saskatoon	Illumina HiSeq 2500	VR0_4.1	PAIRED	PolyA	TRANSCRIPTOMIC	Medicago sativa	ILLUMINA	2020-08-16T00:00:00Z	4	S00C75C	SRP277625	root	Control
PRJNA667169	Medina et al 2021 Pan-transcriptome identifying master genes and regulation network in response to drought and salt stresses in Alfalfa (Medicago sativa L.)
Run	Assay Type	AvgSpotLen	Bases	BioProject	BioSample	BioSampleModel	Bytes	Center Name	Consent	Cultivar	DATASTORE filetype	DATASTORE provider	DATASTORE region	dev_stage	Experiment	geo_loc_name_country	geo_loc_name_country_continent	geo_loc_name	Instrument	Library Name	LibraryLayout	LibrarySelection	LibrarySource	Organism	Platform	ReleaseDate	Sample Name	SRA Study	Tissue	TREATMENT
SRR12768237	RNA-Seq	300	11429728200	PRJNA667169	SAMN16357059	Plant	4590772928	USDA-ARS	public	PI467895	sra,fastq	gs,s3	gs.US,s3.us-east-1	adult	SRX9238932	USA	North America	USA: WA	Illumina HiSeq 2500	LID50568_1001	PAIRED	Oligo-dT	TRANSCRIPTOMIC	Medicago sativa	ILLUMINA	2022-02-01T00:00:00Z	LID50568_1001	SRP286258	Stem	Control
SRR12768238	RNA-Seq	300	6145957500	PRJNA667169	SAMN16357058	Plant	2463791430	USDA-ARS	public	PI467895	sra,fastq	s3,gs	gs.US,s3.us-east-1	adult	SRX9238931	USA	North America	USA: WA	Illumina HiSeq 2500	LID50569_1002	PAIRED	Oligo-dT	TRANSCRIPTOMIC	Medicago sativa	ILLUMINA	2022-02-01T00:00:00Z	LID50569_1002	SRP286258	Leaf	Control
SRR12768251	RNA-Seq	300	6803997600	PRJNA667169	SAMN16357056	Plant	2735773055	USDA-ARS	public	PI467895	sra,fastq	gs,s3	s3.us-east-1,gs.US	adult	SRX9238918	USA	North America	USA: WA	Illumina HiSeq 2500	LID50569_1003	PAIRED	Oligo-dT	TRANSCRIPTOMIC	Medicago sativa	ILLUMINA	2022-02-01T00:00:00Z	LID50569_1003	SRP286258	Stem	Salt stress
SRR12768252	RNA-Seq	300	5249983800	PRJNA667169	SAMN16357055	Plant	2105258962	USDA-ARS	public	PI467895	fastq,sra	s3,gs	s3.us-east-1,gs.US	adult	SRX9238917	USA	North America	USA: WA	Illumina HiSeq 2500	LID50569_1004	PAIRED	Oligo-dT	TRANSCRIPTOMIC	Medicago sativa	ILLUMINA	2022-02-01T00:00:00Z	LID50569_1004	SRP286258	Leaf	Salt stress
SRR12768236	RNA-Seq	300	10454438700	PRJNA667169	SAMN16357060	Plant	4237558537	USDA-ARS	public	PI467895	fastq,sra	s3,gs	s3.us-east-1,gs.US	adult	SRX9238933	USA	North America	USA: WA	Illumina HiSeq 2500	LID50572_1003	PAIRED	Oligo-dT	TRANSCRIPTOMIC	Medicago sativa	ILLUMINA	2022-02-01T00:00:00Z	LID50572_1003	SRP286258	Root	Control
SRR12768240	RNA-Seq	300	14758276200	PRJNA667169	SAMN16357057	Plant	5953140451	USDA-ARS	public	PI467895	fastq,sra	s3,gs	s3.us-east-1,gs.US	adult	SRX9238929	USA	North America	USA: WA	Illumina HiSeq 2500	LID50573_1004	PAIRED	Oligo-dT	TRANSCRIPTOMIC	Medicago sativa	ILLUMINA	2022-02-01T00:00:00Z	LID50573_1004	SRP286258	Root	Salt stress
SRR12768234	RNA-Seq	300	10757886900	PRJNA667169	SAMN16357062	Plant	4317109108	USDA-ARS	public	Sanarac	sra,fastq	gs,s3	s3.us-east-1,gs.US	adult	SRX9238935	USA	North America	USA: WA	Illumina HiSeq 2500	LID50568_1006	PAIRED	Oligo-dT	TRANSCRIPTOMIC	Medicago sativa	ILLUMINA	2022-02-01T00:00:00Z	LID50568_1006	SRP286258	Stem	Drought stress
SRR12768232	RNA-Seq	300	10866372300	PRJNA667169	SAMN16357064	Plant	4369010529	USDA-ARS	public	Sanarac	fastq,sra	s3,gs	gs.US,s3.us-east-1	adult	SRX9238937	USA	North America	USA: WA	Illumina HiSeq 2500	LID50568_1020	PAIRED	Oligo-dT	TRANSCRIPTOMIC	Medicago sativa	ILLUMINA	2022-02-01T00:00:00Z	LID50568_1020	SRP286258	Leaf	Salt stress
SRR12768235	RNA-Seq	300	6350839200	PRJNA667169	SAMN16357061	Plant	2549935532	USDA-ARS	public	Sanarac	fastq,sra	s3,gs	gs.US,s3.us-east-1	adult	SRX9238934	USA	North America	USA: WA	Illumina HiSeq 2500	LID50570_1005	PAIRED	Oligo-dT	TRANSCRIPTOMIC	Medicago sativa	ILLUMINA	2022-02-01T00:00:00Z	LID50570_1005	SRP286258	Leaf	Drought stress
SRR12768233	RNA-Seq	300	9372988500	PRJNA667169	SAMN16357063	Plant	3794279011	USDA-ARS	public	Sanarac	fastq,sra	s3,gs	s3.us-east-1,gs.US	adult	SRX9238936	USA	North America	USA: WA	Illumina HiSeq 2500	LID50570_1008	PAIRED	Oligo-dT	TRANSCRIPTOMIC	Medicago sativa	ILLUMINA	2022-02-01T00:00:00Z	LID50570_1008	SRP286258	Root	Drought stress
SRR12768248	RNA-Seq	300	6053204100	PRJNA667169	SAMN16357067	Plant	2422270246	USDA-ARS	public	Sanarac	sra,fastq	gs,s3	gs.US,s3.us-east-1	adult	SRX9238921	USA	North America	USA: WA	Illumina HiSeq 2500	LID50570_1012	PAIRED	Oligo-dT	TRANSCRIPTOMIC	Medicago sativa	ILLUMINA	2022-02-01T00:00:00Z	LID50570_1012	SRP286258	Leaf	Control
SRR12768246	RNA-Seq	300	11155552800	PRJNA667169	SAMN16357069	Plant	4486260086	USDA-ARS	public	Sanarac	sra,fastq	s3,gs	gs.US,s3.us-east-1	adult	SRX9238923	USA	North America	USA: WA	Illumina HiSeq 2500	LID50571_1018	PAIRED	Oligo-dT	TRANSCRIPTOMIC	Medicago sativa	ILLUMINA	2022-02-01T00:00:00Z	LID50571_1018	SRP286258	Root	Control
SRR12768247	RNA-Seq	300	11667348000	PRJNA667169	SAMN16357068	Plant	4682302645	USDA-ARS	public	Sanarac	fastq,sra	s3,gs	gs.US,s3.us-east-1	adult	SRX9238922	USA	North America	USA: WA	Illumina HiSeq 2500	LID50571_1019	PAIRED	Oligo-dT	TRANSCRIPTOMIC	Medicago sativa	ILLUMINA	2022-02-01T00:00:00Z	LID50571_1019	SRP286258	Stem	Control
SRR12768249	RNA-Seq	300	10983258900	PRJNA667169	SAMN16357066	Plant	4420459654	USDA-ARS	public	Sanarac	sra,fastq	s3,gs	gs.US,s3.us-east-1	adult	SRX9238920	USA	North America	USA: WA	Illumina HiSeq 2500	LID50573_1005	PAIRED	Oligo-dT	TRANSCRIPTOMIC	Medicago sativa	ILLUMINA	2022-02-01T00:00:00Z	LID50573_1005	SRP286258	Root	Salt stress
SRR12768250	RNA-Seq	300	9149885100	PRJNA667169	SAMN16357065	Plant	3656513521	USDA-ARS	public	Sanarac	fastq,sra	s3,gs	s3.us-east-1,gs.US	adult	SRX9238919	USA	North America	USA: WA	Illumina HiSeq 2500	LID50573_1006	PAIRED	Oligo-dT	TRANSCRIPTOMIC	Medicago sativa	ILLUMINA	2022-02-01T00:00:00Z	LID50573_1006	SRP286258	Stem	Salt stress
SRR12768245	RNA-Seq	300	9920672400	PRJNA667169	SAMN16357070	Plant	3995131640	USDA-ARS	public	Wilson	sra,fastq	s3,gs	s3.us-east-1,gs.US	adult	SRX9238924	USA	North America	USA: WA	Illumina HiSeq 2500	LID50571_1023	PAIRED	Oligo-dT	TRANSCRIPTOMIC	Medicago sativa	ILLUMINA	2022-02-01T00:00:00Z	LID50571_1023	SRP286258	Leaf	Drought stress
SRR12768244	RNA-Seq	300	12867650700	PRJNA667169	SAMN16357071	Plant	5186807097	USDA-ARS	public	Wilson	sra,fastq	gs,s3	s3.us-east-1,gs.US	adult	SRX9238925	USA	North America	USA: WA	Illumina HiSeq 2500	LID50572_1001	PAIRED	Oligo-dT	TRANSCRIPTOMIC	Medicago sativa	ILLUMINA	2022-02-01T00:00:00Z	LID50572_1001	SRP286258	Stem	Drought stress
SRR12768243	RNA-Seq	300	13886292900	PRJNA667169	SAMN16357072	Plant	5570492350	USDA-ARS	public	Wilson	sra,fastq	gs,s3	gs.US,s3.us-east-1	adult	SRX9238926	USA	North America	USA: WA	Illumina HiSeq 2500	LID50574_1008	PAIRED	Oligo-dT	TRANSCRIPTOMIC	Medicago sativa	ILLUMINA	2022-02-01T00:00:00Z	LID50574_1008	SRP286258	Root	Drought stress
SRR12768242	RNA-Seq	300	11492468100	PRJNA667169	SAMN16357073	Plant	4631685712	USDA-ARS	public	Wilson	fastq,sra	gs,s3	gs.US,s3.us-east-1	adult	SRX9238927	USA	North America	USA: WA	Illumina HiSeq 2500	LID50574_1012	PAIRED	Oligo-dT	TRANSCRIPTOMIC	Medicago sativa	ILLUMINA	2022-02-01T00:00:00Z	LID50574_1012	SRP286258	Leaf	Control
SRR12768241	RNA-Seq	300	12001774200	PRJNA667169	SAMN16357074	Plant	4818018882	USDA-ARS	public	Wilson	fastq,sra	gs,s3	gs.US,s3.us-east-1	adult	SRX9238928	USA	North America	USA: WA	Illumina HiSeq 2500	LID50574_1018	PAIRED	Oligo-dT	TRANSCRIPTOMIC	Medicago sativa	ILLUMINA	2022-02-01T00:00:00Z	LID50574_1018	SRP286258	Stem	Control
SRR12768239	RNA-Seq	300	11833220100	PRJNA667169	SAMN16357075	Plant	4760502152	USDA-ARS	public	Wilson	sra,fastq	gs,s3	gs.US,s3.us-east-1	adult	SRX9238930	USA	North America	USA: WA	Illumina HiSeq 2500	LID50575_1019	PAIRED	Oligo-dT	TRANSCRIPTOMIC	Medicago sativa	ILLUMINA	2022-02-01T00:00:00Z	LID50575_1019	SRP286258	Root	Control
PRJNA450233	Luo et al 2019 Full-length transcript sequencing and comparative transcriptomic analysis to evaluate the contribution of osmotic and ionic stress components towards salinity tolerance in the roots of cultivated alfalfa (Medicago sativa L.)
Run	Age	Assay Type	AvgSpotLen	Bases	BioProject	BioSample	BioSampleModel	Bytes	Center Name	Consent	Cultivar	DATASTORE filetype	DATASTORE provider	DATASTORE region	dev_stage	Ecotype	Experiment	geo_loc_name_country	geo_loc_name_country_continent	geo_loc_name	Instrument	isolate	Library Name	LibraryLayout	LibrarySelection	LibrarySource	Organism	Platform	ReleaseDate	create_date	version	Sample Name	SRA Study	tissue
SRR7091350	Twelve-day-old	FL-cDNA	4722	288369401	PRJNA450233	SAMN08932687	Plant	219272242	LANZHOU UNIVERSITY	public	Zhongmu No.1	pacbio_native,run.zq,sra	gs,ncbi,s3	ncbi.public,gs.us-east1,s3.us-east-1	Seedling	No	SRX4020247	China	Asia	China: Lanzhou university	PacBio RS II	No	Msa.between5k10k	SINGLE	cDNA	TRANSCRIPTOMIC	Medicago sativa	PACBIO_SMRT	2018-12-27T00:00:00Z	2018-05-02T01:03:00Z	1	Msa	SRP144259	Root tips
SRR7091351	Twelve-day-old	FL-cDNA	3703	189968606	PRJNA450233	SAMN08932687	Plant	157519433	LANZHOU UNIVERSITY	public	Zhongmu No.1	run.zq,pacbio_native,sra	gs,ncbi,s3	ncbi.public,s3.us-east-1,gs.us-east1	Seedling	No	SRX4020246	China	Asia	China: Lanzhou university	PacBio RS II	No	Msa.between3k6k	SINGLE	cDNA	TRANSCRIPTOMIC	Medicago sativa	PACBIO_SMRT	2018-12-27T00:00:00Z	2018-05-02T01:02:00Z	1	Msa	SRP144259	Root tips
SRR7091352	Twelve-day-old	FL-cDNA	2726	405714966	PRJNA450233	SAMN08932687	Plant	351018115	LANZHOU UNIVERSITY	public	Zhongmu No.1	run.zq,sra,pacbio_native	gs,ncbi,s3	gs.us-east1,s3.us-east-1,ncbi.public	Seedling	No	SRX4020245	China	Asia	China: Lanzhou university	PacBio RS II	No	Msa.between2k3k	SINGLE	cDNA	TRANSCRIPTOMIC	Medicago sativa	PACBIO_SMRT	2018-12-27T00:00:00Z	2018-05-02T01:02:00Z	1	Msa	SRP144259	Root tips
SRR7091353	Twelve-day-old	FL-cDNA	2303	431482422	PRJNA450233	SAMN08932687	Plant	358201488	LANZHOU UNIVERSITY	public	Zhongmu No.1	sra,run.zq,pacbio_native	ncbi,gs,s3	s3.us-east-1,gs.us-east1,ncbi.public	Seedling	No	SRX4020244	China	Asia	China: Lanzhou university	PacBio RS II	No	Msa.between1k2k	SINGLE	cDNA	TRANSCRIPTOMIC	Medicago sativa	PACBIO_SMRT	2018-12-27T00:00:00Z	2018-05-02T01:02:00Z	1	Msa	SRP144259	Root tips
